# Supplementary material for: Standard error of the genetic correlation: how much data do we need to estimate a purebred-crossbred genetic correlation?
Source: Genet Sel Evol. 2014 Nov 19;46(1):79. doi: 10.1186/s12711-014-0079-z (PMC4236448; doi:10.1186/s12711-014-0079-z)
Supplement: Additional file 1 — R-code for SE(rpc). This file contains an R-script that implements Equation 1 for a range of input values of genetic parameters and breeding designs. [file 12711_2014_79_MOESM1_ESM.zip]

Archive with 1 entries (1 files):
- 12711_2014_79_MOESM1_ESM.r
