# Supplementary material for: Standard error of the genetic correlation: how much data do we need to estimate a purebred-crossbred genetic correlation?
Source: Genet Sel Evol. 2014 Nov 19;46(1):79. doi: 10.1186/s12711-014-0079-z (PMC4236448; doi:10.1186/s12711-014-0079-z)
Supplement: Additional file 3 — Numerical validation of Equation 1 . This file shows a comparison of predicted and empirical SE for a range of alternative schemes. [file 12711_2014_79_MOESM3_ESM.xlsx]

## Sheet: Simulation
ESTIMATED STANDARD ERRORS FROM SIMULATIONS WITH 1000 REPLICATES
VAR(P)_PUREBRED = 1
VAR(P)_CROSSBRED = 5
INPUT VALUES FOR 320 ALTERNATIVE SCHEMES											STANDARD ERRORS FROM SIMULATION
alt	ns	ndp	ndc	nop	noc	rpc	h2p	h2c	c2p	c2c	sdvap	sdvac	sdcapc	sdrpc
1	50	10	5	8	6	-0.8	0.3	0.2	0.05	0	0.0822	0.3677	0.1336	0.1379
2	50	10	5	8	6	-0.8	0.3	0.2	0.05	0.1	0.0789	0.4514	0.1457	0.1596
3	50	10	5	8	6	-0.8	0.3	0.4	0.05	0	0.076	0.582	0.1693	0.1189
4	50	10	5	8	6	-0.8	0.3	0.4	0.05	0.1	0.0826	0.6713	0.1922	0.1367
5	50	10	5	8	6	-0.8	0.6	0.2	0.05	0	0.1442	0.3825	0.1873	0.1314
6	50	10	5	8	6	-0.8	0.6	0.2	0.05	0.1	0.1441	0.4569	0.1944	0.1504
7	50	10	5	8	6	-0.8	0.6	0.4	0.05	0	0.1513	0.6166	0.2486	0.1127
8	50	10	5	8	6	-0.8	0.6	0.4	0.05	0.1	0.1458	0.6632	0.251	0.1187
9	50	10	5	8	6	-0.4	0.3	0.2	0.05	0	0.0801	0.3757	0.1242	0.212
10	50	10	5	8	6	-0.4	0.3	0.2	0.05	0.1	0.0818	0.4505	0.1293	0.2378
11	50	10	5	8	6	-0.4	0.3	0.4	0.05	0	0.0775	0.6206	0.1617	0.1835
12	50	10	5	8	6	-0.4	0.3	0.4	0.05	0.1	0.0759	0.6964	0.1619	0.1907
13	50	10	5	8	6	-0.4	0.6	0.2	0.05	0	0.1422	0.3735	0.163	0.1924
14	50	10	5	8	6	-0.4	0.6	0.2	0.05	0.1	0.1431	0.438	0.1812	0.2306
15	50	10	5	8	6	-0.4	0.6	0.4	0.05	0	0.1409	0.5926	0.2215	0.1766
16	50	10	5	8	6	-0.4	0.6	0.4	0.05	0.1	0.1445	0.6681	0.2187	0.1787
17	50	10	5	8	6	0	0.3	0.2	0.05	0	0.0773	0.3727	0.1194	0.2312
18	50	10	5	8	6	0	0.3	0.2	0.05	0.1	0.0777	0.4501	0.1308	0.2573
19	50	10	5	8	6	0	0.3	0.4	0.05	0	0.0821	0.5975	0.155	0.2066
20	50	10	5	8	6	0	0.3	0.4	0.05	0.1	0.0773	0.7126	0.1545	0.2078
21	50	10	5	8	6	0	0.6	0.2	0.05	0	0.1388	0.363	0.1627	0.2283
22	50	10	5	8	6	0	0.6	0.2	0.05	0.1	0.1399	0.4545	0.1796	0.2643
23	50	10	5	8	6	0	0.6	0.4	0.05	0	0.1448	0.5934	0.2095	0.196
24	50	10	5	8	6	0	0.6	0.4	0.05	0.1	0.1429	0.6943	0.2205	0.2065
25	50	10	5	8	6	0.4	0.3	0.2	0.05	0	0.0789	0.3717	0.126	0.2147
26	50	10	5	8	6	0.4	0.3	0.2	0.05	0.1	0.0808	0.4503	0.1237	0.2309
27	50	10	5	8	6	0.4	0.3	0.4	0.05	0	0.0805	0.6057	0.1565	0.1831
28	50	10	5	8	6	0.4	0.3	0.4	0.05	0.1	0.079	0.6691	0.1667	0.1992
29	50	10	5	8	6	0.4	0.6	0.2	0.05	0	0.1392	0.3843	0.1753	0.2064
30	50	10	5	8	6	0.4	0.6	0.2	0.05	0.1	0.1462	0.4412	0.1823	0.2317
31	50	10	5	8	6	0.4	0.6	0.4	0.05	0	0.1399	0.6063	0.2224	0.1764
32	50	10	5	8	6	0.4	0.6	0.4	0.05	0.1	0.1387	0.6848	0.2259	0.192
33	50	10	5	8	6	0.8	0.3	0.2	0.05	0	0.0791	0.3789	0.1372	0.1456
34	50	10	5	8	6	0.8	0.3	0.2	0.05	0.1	0.0805	0.4432	0.1469	0.1627
35	50	10	5	8	6	0.8	0.3	0.4	0.05	0	0.0801	0.5965	0.1796	0.1176
36	50	10	5	8	6	0.8	0.3	0.4	0.05	0.1	0.0802	0.635	0.1824	0.1298
37	50	10	5	8	6	0.8	0.6	0.2	0.05	0	0.1443	0.3844	0.1857	0.1317
38	50	10	5	8	6	0.8	0.6	0.2	0.05	0.1	0.1456	0.4248	0.1969	0.1488
39	50	10	5	8	6	0.8	0.6	0.4	0.05	0	0.1427	0.6189	0.2389	0.1079
40	50	10	5	8	6	0.8	0.6	0.4	0.05	0.1	0.1489	0.65	0.2559	0.1258
41	50	10	5	8	12	-0.8	0.3	0.2	0.05	0	0.0794	0.3044	0.1251	0.1265
42	50	10	5	8	12	-0.8	0.3	0.2	0.05	0.1	0.076	0.3909	0.1345	0.1428
43	50	10	5	8	12	-0.8	0.3	0.4	0.05	0	0.0794	0.5485	0.1724	0.1084
44	50	10	5	8	12	-0.8	0.3	0.4	0.05	0.1	0.0773	0.603	0.1706	0.1219
45	50	10	5	8	12	-0.8	0.6	0.2	0.05	0	0.14	0.329	0.1789	0.1188
46	50	10	5	8	12	-0.8	0.6	0.2	0.05	0.1	0.1392	0.3873	0.1825	0.1369
47	50	10	5	8	12	-0.8	0.6	0.4	0.05	0	0.136	0.5514	0.2241	0.0962
48	50	10	5	8	12	-0.8	0.6	0.4	0.05	0.1	0.1399	0.6462	0.2469	0.1137
49	50	10	5	8	12	-0.4	0.3	0.2	0.05	0	0.0772	0.2984	0.1093	0.1813
50	50	10	5	8	12	-0.4	0.3	0.2	0.05	0.1	0.0769	0.3867	0.1268	0.2155
51	50	10	5	8	12	-0.4	0.3	0.4	0.05	0	0.0821	0.5297	0.1514	0.1678
52	50	10	5	8	12	-0.4	0.3	0.4	0.05	0.1	0.076	0.606	0.1586	0.1841
53	50	10	5	8	12	-0.4	0.6	0.2	0.05	0	0.1487	0.321	0.1591	0.1819
54	50	10	5	8	12	-0.4	0.6	0.2	0.05	0.1	0.139	0.3867	0.1698	0.2042
55	50	10	5	8	12	-0.4	0.6	0.4	0.05	0	0.1434	0.5569	0.2108	0.161
56	50	10	5	8	12	-0.4	0.6	0.4	0.05	0.1	0.1477	0.6097	0.2181	0.1722
57	50	10	5	8	12	0	0.3	0.2	0.05	0	0.0823	0.3019	0.1161	0.2169
58	50	10	5	8	12	0	0.3	0.2	0.05	0.1	0.0809	0.3972	0.1263	0.2402
59	50	10	5	8	12	0	0.3	0.4	0.05	0	0.0794	0.5429	0.1434	0.1903
60	50	10	5	8	12	0	0.3	0.4	0.05	0.1	0.0776	0.6052	0.1496	0.2036
61	50	10	5	8	12	0	0.6	0.2	0.05	0	0.1443	0.3307	0.155	0.2037
62	50	10	5	8	12	0	0.6	0.2	0.05	0.1	0.1459	0.3936	0.1661	0.2211
63	50	10	5	8	12	0	0.6	0.4	0.05	0	0.1443	0.5439	0.1995	0.185
64	50	10	5	8	12	0	0.6	0.4	0.05	0.1	0.1406	0.6053	0.2131	0.1977
65	50	10	5	8	12	0.4	0.3	0.2	0.05	0	0.0772	0.2985	0.1114	0.1818
66	50	10	5	8	12	0.4	0.3	0.2	0.05	0.1	0.0777	0.3793	0.1253	0.2193
67	50	10	5	8	12	0.4	0.3	0.4	0.05	0	0.081	0.5311	0.1496	0.1673
68	50	10	5	8	12	0.4	0.3	0.4	0.05	0.1	0.0813	0.6436	0.1635	0.1889
69	50	10	5	8	12	0.4	0.6	0.2	0.05	0	0.1403	0.3058	0.1554	0.1768
70	50	10	5	8	12	0.4	0.6	0.2	0.05	0.1	0.144	0.3821	0.1695	0.2093
71	50	10	5	8	12	0.4	0.6	0.4	0.05	0	0.1377	0.5524	0.2121	0.1627
72	50	10	5	8	12	0.4	0.6	0.4	0.05	0.1	0.1462	0.645	0.2169	0.168
73	50	10	5	8	12	0.8	0.3	0.2	0.05	0	0.0788	0.2868	0.1261	0.1258
74	50	10	5	8	12	0.8	0.3	0.2	0.05	0.1	0.0787	0.3943	0.1343	0.1487
75	50	10	5	8	12	0.8	0.3	0.4	0.05	0	0.081	0.5227	0.1711	0.1069
76	50	10	5	8	12	0.8	0.3	0.4	0.05	0.1	0.0804	0.6409	0.1889	0.1271
77	50	10	5	8	12	0.8	0.6	0.2	0.05	0	0.1457	0.3234	0.1777	0.1113
78	50	10	5	8	12	0.8	0.6	0.2	0.05	0.1	0.141	0.4026	0.1896	0.1351
79	50	10	5	8	12	0.8	0.6	0.4	0.05	0	0.1458	0.5342	0.2325	0.0991
80	50	10	5	8	12	0.8	0.6	0.4	0.05	0.1	0.1481	0.6326	0.2525	0.1094
81	50	10	20	8	6	-0.8	0.3	0.2	0.05	0	0.0798	0.2433	0.1177	0.0991
82	50	10	20	8	6	-0.8	0.3	0.2	0.05	0.1	0.078	0.2684	0.1189	0.1029
83	50	10	20	8	6	-0.8	0.3	0.4	0.05	0	0.0783	0.448	0.1596	0.0908
84	50	10	20	8	6	-0.8	0.3	0.4	0.05	0.1	0.0778	0.486	0.1651	0.0937
85	50	10	20	8	6	-0.8	0.6	0.2	0.05	0	0.1447	0.2366	0.1567	0.087
86	50	10	20	8	6	-0.8	0.6	0.2	0.05	0.1	0.1427	0.2626	0.1678	0.0963
87	50	10	20	8	6	-0.8	0.6	0.4	0.05	0	0.1422	0.4478	0.2176	0.0742
88	50	10	20	8	6	-0.8	0.6	0.4	0.05	0.1	0.1443	0.4631	0.2145	0.0758
89	50	10	20	8	6	-0.4	0.3	0.2	0.05	0	0.0762	0.2332	0.1026	0.166
90	50	10	20	8	6	-0.4	0.3	0.2	0.05	0.1	0.078	0.2578	0.1039	0.1682
91	50	10	20	8	6	-0.4	0.3	0.4	0.05	0	0.0801	0.4578	0.1393	0.1517
92	50	10	20	8	6	-0.4	0.3	0.4	0.05	0.1	0.0769	0.4518	0.1423	0.1583
93	50	10	20	8	6	-0.4	0.6	0.2	0.05	0	0.1398	0.2489	0.1397	0.1531
94	50	10	20	8	6	-0.4	0.6	0.2	0.05	0.1	0.1421	0.2683	0.1438	0.1568
95	50	10	20	8	6	-0.4	0.6	0.4	0.05	0	0.1494	0.4366	0.1891	0.1447
96	50	10	20	8	6	-0.4	0.6	0.4	0.05	0.1	0.1411	0.4774	0.1939	0.1451
97	50	10	20	8	6	0	0.3	0.2	0.05	0	0.0784	0.2366	0.098	0.1803
98	50	10	20	8	6	0	0.3	0.2	0.05	0.1	0.0797	0.2642	0.101	0.1881
99	50	10	20	8	6	0	0.3	0.4	0.05	0	0.0782	0.4584	0.1347	0.1761
100	50	10	20	8	6	0	0.3	0.4	0.05	0.1	0.0779	0.4795	0.132	0.1741
101	50	10	20	8	6	0	0.6	0.2	0.05	0	0.1409	0.2546	0.136	0.1751
102	50	10	20	8	6	0	0.6	0.2	0.05	0.1	0.1411	0.2617	0.1413	0.1842
103	50	10	20	8	6	0	0.6	0.4	0.05	0	0.1443	0.4405	0.1826	0.169
104	50	10	20	8	6	0	0.6	0.4	0.05	0.1	0.1415	0.4619	0.176	0.1633
105	50	10	20	8	6	0.4	0.3	0.2	0.05	0	0.0793	0.2427	0.1046	0.1604
106	50	10	20	8	6	0.4	0.3	0.2	0.05	0.1	0.0833	0.2662	0.1063	0.1628
107	50	10	20	8	6	0.4	0.3	0.4	0.05	0	0.0799	0.4346	0.1388	0.1518
108	50	10	20	8	6	0.4	0.3	0.4	0.05	0.1	0.0815	0.4601	0.1411	0.1532
109	50	10	20	8	6	0.4	0.6	0.2	0.05	0	0.144	0.2454	0.133	0.1435
110	50	10	20	8	6	0.4	0.6	0.2	0.05	0.1	0.1395	0.2584	0.1384	0.1511
111	50	10	20	8	6	0.4	0.6	0.4	0.05	0	0.1472	0.4684	0.1915	0.144
112	50	10	20	8	6	0.4	0.6	0.4	0.05	0.1	0.149	0.4572	0.1894	0.1425
113	50	10	20	8	6	0.8	0.3	0.2	0.05	0	0.0789	0.2372	0.1158	0.0943
114	50	10	20	8	6	0.8	0.3	0.2	0.05	0.1	0.0827	0.2598	0.1213	0.104
115	50	10	20	8	6	0.8	0.3	0.4	0.05	0	0.0801	0.434	0.1606	0.0896
116	50	10	20	8	6	0.8	0.3	0.4	0.05	0.1	0.0786	0.4719	0.1623	0.0943
117	50	10	20	8	6	0.8	0.6	0.2	0.05	0	0.1477	0.2432	0.1597	0.0836
118	50	10	20	8	6	0.8	0.6	0.2	0.05	0.1	0.1438	0.2606	0.1653	0.0916
119	50	10	20	8	6	0.8	0.6	0.4	0.05	0	0.1408	0.4649	0.2247	0.0795
120	50	10	20	8	6	0.8	0.6	0.4	0.05	0.1	0.1421	0.4949	0.2242	0.0785
121	50	10	20	8	12	-0.8	0.3	0.2	0.05	0	0.0786	0.2243	0.1136	0.0885
122	50	10	20	8	12	-0.8	0.3	0.2	0.05	0.1	0.0806	0.2447	0.116	0.098
123	50	10	20	8	12	-0.8	0.3	0.4	0.05	0	0.0779	0.4335	0.1614	0.0866
124	50	10	20	8	12	-0.8	0.3	0.4	0.05	0.1	0.0811	0.4525	0.1622	0.0891
125	50	10	20	8	12	-0.8	0.6	0.2	0.05	0	0.147	0.227	0.1571	0.0768
126	50	10	20	8	12	-0.8	0.6	0.2	0.05	0.1	0.143	0.2467	0.1619	0.0835
127	50	10	20	8	12	-0.8	0.6	0.4	0.05	0	0.1403	0.4284	0.2081	0.0737
128	50	10	20	8	12	-0.8	0.6	0.4	0.05	0.1	0.1406	0.4509	0.2149	0.0833
129	50	10	20	8	12	-0.4	0.3	0.2	0.05	0	0.0797	0.2272	0.1064	0.1636
130	50	10	20	8	12	-0.4	0.3	0.2	0.05	0.1	0.0798	0.2434	0.1036	0.1621
131	50	10	20	8	12	-0.4	0.3	0.4	0.05	0	0.0781	0.4309	0.134	0.1439
132	50	10	20	8	12	-0.4	0.3	0.4	0.05	0.1	0.0819	0.4568	0.1468	0.1605
133	50	10	20	8	12	-0.4	0.6	0.2	0.05	0	0.1441	0.2312	0.1324	0.1394
134	50	10	20	8	12	-0.4	0.6	0.2	0.05	0.1	0.1433	0.245	0.1437	0.1564
135	50	10	20	8	12	-0.4	0.6	0.4	0.05	0	0.1414	0.4506	0.1944	0.1482
136	50	10	20	8	12	-0.4	0.6	0.4	0.05	0.1	0.1471	0.4872	0.1875	0.1431
137	50	10	20	8	12	0	0.3	0.2	0.05	0	0.076	0.2193	0.0918	0.1699
138	50	10	20	8	12	0	0.3	0.2	0.05	0.1	0.0783	0.2399	0.0984	0.1827
139	50	10	20	8	12	0	0.3	0.4	0.05	0	0.077	0.4428	0.136	0.1765
140	50	10	20	8	12	0	0.3	0.4	0.05	0.1	0.0789	0.4564	0.1403	0.1845
141	50	10	20	8	12	0	0.6	0.2	0.05	0	0.1397	0.2337	0.131	0.169
142	50	10	20	8	12	0	0.6	0.2	0.05	0.1	0.1493	0.2435	0.1351	0.1753
143	50	10	20	8	12	0	0.6	0.4	0.05	0	0.1419	0.4634	0.1786	0.1649
144	50	10	20	8	12	0	0.6	0.4	0.05	0.1	0.142	0.4519	0.1837	0.1677
145	50	10	20	8	12	0.4	0.3	0.2	0.05	0	0.0782	0.2275	0.0981	0.1514
146	50	10	20	8	12	0.4	0.3	0.2	0.05	0.1	0.0802	0.2468	0.1045	0.1618
147	50	10	20	8	12	0.4	0.3	0.4	0.05	0	0.0809	0.4225	0.1371	0.1485
148	50	10	20	8	12	0.4	0.3	0.4	0.05	0.1	0.0784	0.4644	0.1351	0.1526
149	50	10	20	8	12	0.4	0.6	0.2	0.05	0	0.1434	0.2269	0.1315	0.1422
150	50	10	20	8	12	0.4	0.6	0.2	0.05	0.1	0.1411	0.2431	0.1411	0.1516
151	50	10	20	8	12	0.4	0.6	0.4	0.05	0	0.1493	0.4285	0.1925	0.1422
152	50	10	20	8	12	0.4	0.6	0.4	0.05	0.1	0.1408	0.4571	0.193	0.1488
153	50	10	20	8	12	0.8	0.3	0.2	0.05	0	0.078	0.2311	0.1149	0.0901
154	50	10	20	8	12	0.8	0.3	0.2	0.05	0.1	0.0787	0.2459	0.1151	0.0973
155	50	10	20	8	12	0.8	0.3	0.4	0.05	0	0.0785	0.4299	0.1528	0.0831
156	50	10	20	8	12	0.8	0.3	0.4	0.05	0.1	0.0813	0.4623	0.1673	0.0876
157	50	10	20	8	12	0.8	0.6	0.2	0.05	0	0.1413	0.2307	0.1547	0.0764
158	50	10	20	8	12	0.8	0.6	0.2	0.05	0.1	0.1388	0.2386	0.1583	0.087
159	50	10	20	8	12	0.8	0.6	0.4	0.05	0	0.1409	0.4214	0.2092	0.0742
160	50	10	20	8	12	0.8	0.6	0.4	0.05	0.1	0.151	0.4744	0.2306	0.0795
161	150	10	5	8	6	-0.8	0.3	0.2	0.05	0	0.0466	0.2082	0.0747	0.0819
162	150	10	5	8	6	-0.8	0.3	0.2	0.05	0.1	0.0456	0.2491	0.0836	0.104
163	150	10	5	8	6	-0.8	0.3	0.4	0.05	0	0.0457	0.3365	0.1009	0.0672
164	150	10	5	8	6	-0.8	0.3	0.4	0.05	0.1	0.0443	0.3914	0.1045	0.0743
165	150	10	5	8	6	-0.8	0.6	0.2	0.05	0	0.0871	0.2094	0.1074	0.0817
166	150	10	5	8	6	-0.8	0.6	0.2	0.05	0.1	0.0809	0.2567	0.1108	0.0958
167	150	10	5	8	6	-0.8	0.6	0.4	0.05	0	0.0828	0.3429	0.1349	0.0597
168	150	10	5	8	6	-0.8	0.6	0.4	0.05	0.1	0.0795	0.3893	0.1477	0.0727
169	150	10	5	8	6	-0.4	0.3	0.2	0.05	0	0.0456	0.225	0.0707	0.1196
170	150	10	5	8	6	-0.4	0.3	0.2	0.05	0.1	0.0459	0.2526	0.0779	0.1313
171	150	10	5	8	6	-0.4	0.3	0.4	0.05	0	0.0446	0.3474	0.095	0.1056
172	150	10	5	8	6	-0.4	0.3	0.4	0.05	0.1	0.0451	0.3706	0.0997	0.1118
173	150	10	5	8	6	-0.4	0.6	0.2	0.05	0	0.0834	0.2157	0.0977	0.1126
174	150	10	5	8	6	-0.4	0.6	0.2	0.05	0.1	0.0791	0.2658	0.1005	0.1238
175	150	10	5	8	6	-0.4	0.6	0.4	0.05	0	0.0836	0.3465	0.1246	0.0945
176	150	10	5	8	6	-0.4	0.6	0.4	0.05	0.1	0.0831	0.3792	0.1265	0.1006
177	150	10	5	8	6	0	0.3	0.2	0.05	0	0.0427	0.2198	0.0692	0.1273
178	150	10	5	8	6	0	0.3	0.2	0.05	0.1	0.0445	0.2531	0.0761	0.1436
179	150	10	5	8	6	0	0.3	0.4	0.05	0	0.0469	0.3378	0.0876	0.1126
180	150	10	5	8	6	0	0.3	0.4	0.05	0.1	0.0434	0.374	0.0909	0.1187
181	150	10	5	8	6	0	0.6	0.2	0.05	0	0.0825	0.222	0.0943	0.1229
182	150	10	5	8	6	0	0.6	0.2	0.05	0.1	0.0829	0.2568	0.1051	0.1403
183	150	10	5	8	6	0	0.6	0.4	0.05	0	0.0798	0.3471	0.1196	0.1096
184	150	10	5	8	6	0	0.6	0.4	0.05	0.1	0.0791	0.3834	0.1211	0.1119
185	150	10	5	8	6	0.4	0.3	0.2	0.05	0	0.0449	0.2128	0.0732	0.1191
186	150	10	5	8	6	0.4	0.3	0.2	0.05	0.1	0.0448	0.2582	0.0771	0.1303
187	150	10	5	8	6	0.4	0.3	0.4	0.05	0	0.0456	0.3469	0.0896	0.0995
188	150	10	5	8	6	0.4	0.3	0.4	0.05	0.1	0.0459	0.3804	0.0966	0.1113
189	150	10	5	8	6	0.4	0.6	0.2	0.05	0	0.0832	0.2098	0.0969	0.112
190	150	10	5	8	6	0.4	0.6	0.2	0.05	0.1	0.0826	0.2566	0.107	0.1283
191	150	10	5	8	6	0.4	0.6	0.4	0.05	0	0.0834	0.3515	0.122	0.0959
192	150	10	5	8	6	0.4	0.6	0.4	0.05	0.1	0.0809	0.383	0.1255	0.0999
193	150	10	5	8	6	0.8	0.3	0.2	0.05	0	0.0457	0.2184	0.0761	0.0855
194	150	10	5	8	6	0.8	0.3	0.2	0.05	0.1	0.0461	0.2518	0.0854	0.1028
195	150	10	5	8	6	0.8	0.3	0.4	0.05	0	0.0454	0.3554	0.1049	0.0682
196	150	10	5	8	6	0.8	0.3	0.4	0.05	0.1	0.0438	0.3859	0.1027	0.0767
197	150	10	5	8	6	0.8	0.6	0.2	0.05	0	0.0838	0.207	0.1077	0.0793
198	150	10	5	8	6	0.8	0.6	0.2	0.05	0.1	0.0819	0.2648	0.1129	0.0941
199	150	10	5	8	6	0.8	0.6	0.4	0.05	0	0.0825	0.3486	0.1391	0.0619
200	150	10	5	8	6	0.8	0.6	0.4	0.05	0.1	0.0842	0.3816	0.1472	0.0751
201	150	10	5	8	12	-0.8	0.3	0.2	0.05	0	0.0461	0.1892	0.0754	0.0706
202	150	10	5	8	12	-0.8	0.3	0.2	0.05	0.1	0.0441	0.2261	0.0765	0.0879
203	150	10	5	8	12	-0.8	0.3	0.4	0.05	0	0.0446	0.3208	0.1	0.0619
204	150	10	5	8	12	-0.8	0.3	0.4	0.05	0.1	0.0462	0.3638	0.1036	0.0695
205	150	10	5	8	12	-0.8	0.6	0.2	0.05	0	0.0845	0.1788	0.0993	0.0651
206	150	10	5	8	12	-0.8	0.6	0.2	0.05	0.1	0.0816	0.225	0.1095	0.0844
207	150	10	5	8	12	-0.8	0.6	0.4	0.05	0	0.0797	0.3084	0.1327	0.054
208	150	10	5	8	12	-0.8	0.6	0.4	0.05	0.1	0.0841	0.3382	0.1348	0.0636
209	150	10	5	8	12	-0.4	0.3	0.2	0.05	0	0.0471	0.18	0.0678	0.105
210	150	10	5	8	12	-0.4	0.3	0.2	0.05	0.1	0.0443	0.2189	0.0723	0.1183
211	150	10	5	8	12	-0.4	0.3	0.4	0.05	0	0.0451	0.3128	0.0877	0.095
212	150	10	5	8	12	-0.4	0.3	0.4	0.05	0.1	0.0463	0.3642	0.0937	0.1028
213	150	10	5	8	12	-0.4	0.6	0.2	0.05	0	0.081	0.1712	0.0882	0.1008
214	150	10	5	8	12	-0.4	0.6	0.2	0.05	0.1	0.085	0.2234	0.0926	0.108
215	150	10	5	8	12	-0.4	0.6	0.4	0.05	0	0.0803	0.3025	0.1174	0.0929
216	150	10	5	8	12	-0.4	0.6	0.4	0.05	0.1	0.0816	0.3642	0.1241	0.0952
217	150	10	5	8	12	0	0.3	0.2	0.05	0	0.0443	0.1781	0.0635	0.1178
218	150	10	5	8	12	0	0.3	0.2	0.05	0.1	0.0431	0.2202	0.0704	0.1306
219	150	10	5	8	12	0	0.3	0.4	0.05	0	0.0441	0.3091	0.0831	0.1068
220	150	10	5	8	12	0	0.3	0.4	0.05	0.1	0.0445	0.3449	0.0884	0.1167
221	150	10	5	8	12	0	0.6	0.2	0.05	0	0.0794	0.1773	0.0843	0.1101
222	150	10	5	8	12	0	0.6	0.2	0.05	0.1	0.0839	0.2257	0.096	0.1265
223	150	10	5	8	12	0	0.6	0.4	0.05	0	0.084	0.3113	0.1177	0.1076
224	150	10	5	8	12	0	0.6	0.4	0.05	0.1	0.0852	0.3543	0.1268	0.1165
225	150	10	5	8	12	0.4	0.3	0.2	0.05	0	0.0456	0.1748	0.0645	0.1012
226	150	10	5	8	12	0.4	0.3	0.2	0.05	0.1	0.0441	0.2272	0.0707	0.119
227	150	10	5	8	12	0.4	0.3	0.4	0.05	0	0.0438	0.3088	0.0863	0.0949
228	150	10	5	8	12	0.4	0.3	0.4	0.05	0.1	0.0431	0.3557	0.0875	0.1006
229	150	10	5	8	12	0.4	0.6	0.2	0.05	0	0.0824	0.175	0.0889	0.0976
230	150	10	5	8	12	0.4	0.6	0.2	0.05	0.1	0.0837	0.223	0.0996	0.117
231	150	10	5	8	12	0.4	0.6	0.4	0.05	0	0.0836	0.3125	0.1211	0.0925
232	150	10	5	8	12	0.4	0.6	0.4	0.05	0.1	0.0806	0.3574	0.1232	0.0978
233	150	10	5	8	12	0.8	0.3	0.2	0.05	0	0.0457	0.176	0.0727	0.0686
234	150	10	5	8	12	0.8	0.3	0.2	0.05	0.1	0.0428	0.2221	0.0741	0.0876
235	150	10	5	8	12	0.8	0.3	0.4	0.05	0	0.0458	0.3155	0.0961	0.0588
236	150	10	5	8	12	0.8	0.3	0.4	0.05	0.1	0.0444	0.3447	0.1002	0.0685
237	150	10	5	8	12	0.8	0.6	0.2	0.05	0	0.0818	0.177	0.0977	0.0629
238	150	10	5	8	12	0.8	0.6	0.2	0.05	0.1	0.0801	0.215	0.1076	0.084
239	150	10	5	8	12	0.8	0.6	0.4	0.05	0	0.084	0.3029	0.1313	0.0544
240	150	10	5	8	12	0.8	0.6	0.4	0.05	0.1	0.0817	0.3767	0.143	0.0634
241	150	10	20	8	6	-0.8	0.3	0.2	0.05	0	0.0446	0.1423	0.068	0.0547
242	150	10	20	8	6	-0.8	0.3	0.2	0.05	0.1	0.0439	0.1464	0.0667	0.0574
243	150	10	20	8	6	-0.8	0.3	0.4	0.05	0	0.0454	0.2492	0.0912	0.0498
244	150	10	20	8	6	-0.8	0.3	0.4	0.05	0.1	0.0449	0.2578	0.0907	0.051
245	150	10	20	8	6	-0.8	0.6	0.2	0.05	0	0.0802	0.1391	0.0916	0.0483
246	150	10	20	8	6	-0.8	0.6	0.2	0.05	0.1	0.0837	0.142	0.0936	0.0529
247	150	10	20	8	6	-0.8	0.6	0.4	0.05	0	0.0816	0.2593	0.1262	0.0446
248	150	10	20	8	6	-0.8	0.6	0.4	0.05	0.1	0.0819	0.2695	0.1257	0.0449
249	150	10	20	8	6	-0.4	0.3	0.2	0.05	0	0.0448	0.1379	0.0596	0.0911
250	150	10	20	8	6	-0.4	0.3	0.2	0.05	0.1	0.0427	0.1455	0.0628	0.0969
251	150	10	20	8	6	-0.4	0.3	0.4	0.05	0	0.0467	0.2631	0.0805	0.0854
252	150	10	20	8	6	-0.4	0.3	0.4	0.05	0.1	0.0444	0.2663	0.083	0.0894
253	150	10	20	8	6	-0.4	0.6	0.2	0.05	0	0.0797	0.1433	0.0781	0.0824
254	150	10	20	8	6	-0.4	0.6	0.2	0.05	0.1	0.0849	0.1495	0.0856	0.0925
255	150	10	20	8	6	-0.4	0.6	0.4	0.05	0	0.077	0.2505	0.11	0.0808
256	150	10	20	8	6	-0.4	0.6	0.4	0.05	0.1	0.0785	0.2709	0.1125	0.0868
257	150	10	20	8	6	0	0.3	0.2	0.05	0	0.045	0.1322	0.0573	0.1051
258	150	10	20	8	6	0	0.3	0.2	0.05	0.1	0.0459	0.1469	0.0564	0.1036
259	150	10	20	8	6	0	0.3	0.4	0.05	0	0.0451	0.2587	0.0772	0.1001
260	150	10	20	8	6	0	0.3	0.4	0.05	0.1	0.0435	0.2733	0.0767	0.1004
261	150	10	20	8	6	0	0.6	0.2	0.05	0	0.0819	0.1412	0.074	0.0971
262	150	10	20	8	6	0	0.6	0.2	0.05	0.1	0.0829	0.1484	0.0778	0.1005
263	150	10	20	8	6	0	0.6	0.4	0.05	0	0.0815	0.2606	0.1025	0.0943
264	150	10	20	8	6	0	0.6	0.4	0.05	0.1	0.0842	0.2658	0.107	0.097
265	150	10	20	8	6	0.4	0.3	0.2	0.05	0	0.0448	0.1407	0.0578	0.0868
266	150	10	20	8	6	0.4	0.3	0.2	0.05	0.1	0.0454	0.1446	0.0618	0.0948
267	150	10	20	8	6	0.4	0.3	0.4	0.05	0	0.0471	0.266	0.0818	0.0863
268	150	10	20	8	6	0.4	0.3	0.4	0.05	0.1	0.0443	0.2575	0.0808	0.088
269	150	10	20	8	6	0.4	0.6	0.2	0.05	0	0.0828	0.1337	0.0815	0.0872
270	150	10	20	8	6	0.4	0.6	0.2	0.05	0.1	0.0798	0.1514	0.0827	0.0895
271	150	10	20	8	6	0.4	0.6	0.4	0.05	0	0.0826	0.2628	0.1098	0.0821
272	150	10	20	8	6	0.4	0.6	0.4	0.05	0.1	0.085	0.2684	0.1089	0.0821
273	150	10	20	8	6	0.8	0.3	0.2	0.05	0	0.045	0.1366	0.0662	0.0536
274	150	10	20	8	6	0.8	0.3	0.2	0.05	0.1	0.0448	0.1443	0.0675	0.0589
275	150	10	20	8	6	0.8	0.3	0.4	0.05	0	0.046	0.2566	0.0928	0.0501
276	150	10	20	8	6	0.8	0.3	0.4	0.05	0.1	0.0442	0.2726	0.0909	0.0504
277	150	10	20	8	6	0.8	0.6	0.2	0.05	0	0.079	0.1382	0.0898	0.0492
278	150	10	20	8	6	0.8	0.6	0.2	0.05	0.1	0.0864	0.149	0.0923	0.0508
279	150	10	20	8	6	0.8	0.6	0.4	0.05	0	0.0828	0.2606	0.1267	0.0436
280	150	10	20	8	6	0.8	0.6	0.4	0.05	0.1	0.0847	0.2741	0.1326	0.0454
281	150	10	20	8	12	-0.8	0.3	0.2	0.05	0	0.0452	0.1281	0.0648	0.051
282	150	10	20	8	12	-0.8	0.3	0.2	0.05	0.1	0.0443	0.1356	0.0655	0.0546
283	150	10	20	8	12	-0.8	0.3	0.4	0.05	0	0.0451	0.26	0.091	0.0483
284	150	10	20	8	12	-0.8	0.3	0.4	0.05	0.1	0.0437	0.2602	0.0916	0.051
285	150	10	20	8	12	-0.8	0.6	0.2	0.05	0	0.0814	0.1331	0.0885	0.0452
286	150	10	20	8	12	-0.8	0.6	0.2	0.05	0.1	0.0822	0.141	0.0924	0.0505
287	150	10	20	8	12	-0.8	0.6	0.4	0.05	0	0.0826	0.2615	0.1264	0.0425
288	150	10	20	8	12	-0.8	0.6	0.4	0.05	0.1	0.0818	0.2595	0.1266	0.0444
289	150	10	20	8	12	-0.4	0.3	0.2	0.05	0	0.0453	0.1268	0.0556	0.085
290	150	10	20	8	12	-0.4	0.3	0.2	0.05	0.1	0.0444	0.1449	0.0595	0.09
291	150	10	20	8	12	-0.4	0.3	0.4	0.05	0	0.0449	0.2588	0.0775	0.0804
292	150	10	20	8	12	-0.4	0.3	0.4	0.05	0.1	0.0465	0.2625	0.0806	0.0862
293	150	10	20	8	12	-0.4	0.6	0.2	0.05	0	0.085	0.1304	0.0774	0.0824
294	150	10	20	8	12	-0.4	0.6	0.2	0.05	0.1	0.0791	0.145	0.0812	0.0878
295	150	10	20	8	12	-0.4	0.6	0.4	0.05	0	0.0854	0.2543	0.111	0.0811
296	150	10	20	8	12	-0.4	0.6	0.4	0.05	0.1	0.0814	0.2619	0.1086	0.082
297	150	10	20	8	12	0	0.3	0.2	0.05	0	0.0443	0.129	0.0548	0.1006
298	150	10	20	8	12	0	0.3	0.2	0.05	0.1	0.045	0.1341	0.0575	0.1054
299	150	10	20	8	12	0	0.3	0.4	0.05	0	0.0448	0.2517	0.0769	0.0986
300	150	10	20	8	12	0	0.3	0.4	0.05	0.1	0.0451	0.2664	0.0766	0.0996
301	150	10	20	8	12	0	0.6	0.2	0.05	0	0.0847	0.1334	0.0735	0.0956
302	150	10	20	8	12	0	0.6	0.2	0.05	0.1	0.0814	0.1418	0.0734	0.0942
303	150	10	20	8	12	0	0.6	0.4	0.05	0	0.0825	0.2499	0.1015	0.0927
304	150	10	20	8	12	0	0.6	0.4	0.05	0.1	0.0812	0.2574	0.1052	0.0965
305	150	10	20	8	12	0.4	0.3	0.2	0.05	0	0.0465	0.1293	0.0586	0.0895
306	150	10	20	8	12	0.4	0.3	0.2	0.05	0.1	0.0457	0.1411	0.0611	0.0915
307	150	10	20	8	12	0.4	0.3	0.4	0.05	0	0.0457	0.2588	0.0805	0.0856
308	150	10	20	8	12	0.4	0.3	0.4	0.05	0.1	0.0439	0.2645	0.0805	0.0868
309	150	10	20	8	12	0.4	0.6	0.2	0.05	0	0.0831	0.1274	0.0761	0.0794
310	150	10	20	8	12	0.4	0.6	0.2	0.05	0.1	0.0813	0.1455	0.0781	0.0839
311	150	10	20	8	12	0.4	0.6	0.4	0.05	0	0.0814	0.2528	0.1066	0.0795
312	150	10	20	8	12	0.4	0.6	0.4	0.05	0.1	0.0841	0.2496	0.1107	0.0827
313	150	10	20	8	12	0.8	0.3	0.2	0.05	0	0.0471	0.1364	0.0685	0.0498
314	150	10	20	8	12	0.8	0.3	0.2	0.05	0.1	0.0463	0.1441	0.0682	0.056
315	150	10	20	8	12	0.8	0.3	0.4	0.05	0	0.0458	0.2476	0.0873	0.0454
316	150	10	20	8	12	0.8	0.3	0.4	0.05	0.1	0.0457	0.2694	0.0935	0.0495
317	150	10	20	8	12	0.8	0.6	0.2	0.05	0	0.0845	0.1288	0.0912	0.0455
318	150	10	20	8	12	0.8	0.6	0.2	0.05	0.1	0.0833	0.1388	0.0921	0.0504
319	150	10	20	8	12	0.8	0.6	0.4	0.05	0	0.0829	0.2482	0.1234	0.0408
320	150	10	20	8	12	0.8	0.6	0.4	0.05	0.1	0.0809	0.2582	0.127	0.0459

## Sheet: Prediction
PREDICTED STANDARD ERRORS FROM EQUATION 1
VAR(P)_PUREBRED = 1
VAR(P)_CROSSBRED = 5
INPUT VALUES FOR 320 ALTERNATIVE SCHEMES											STANDARD ERRORS FROM SIMULATION
alt	ns	ndp	ndc	nop	noc	rpc	h2p	h2c	c2p	c2c	sdvap	sdvac	sdcapc	sdrpc
1	50	10	5	8	6	-0.8	0.3	0.2	0.05	0	0.079	0.3724	0.1351	0.1428
2	50	10	5	8	6	-0.8	0.3	0.2	0.05	0.1	0.079	0.4457	0.1446	0.1706
3	50	10	5	8	6	-0.8	0.3	0.4	0.05	0	0.079	0.5999	0.1766	0.1147
4	50	10	5	8	6	-0.8	0.3	0.4	0.05	0.1	0.079	0.672	0.1839	0.1288
5	50	10	5	8	6	-0.8	0.6	0.2	0.05	0	0.1441	0.3724	0.1844	0.1318
6	50	10	5	8	6	-0.8	0.6	0.2	0.05	0.1	0.1441	0.4457	0.1971	0.1591
7	50	10	5	8	6	-0.8	0.6	0.4	0.05	0	0.1441	0.5999	0.2415	0.1043
8	50	10	5	8	6	-0.8	0.6	0.4	0.05	0.1	0.1441	0.672	0.2513	0.1181
9	50	10	5	8	6	-0.4	0.3	0.2	0.05	0	0.079	0.3724	0.1237	0.1984
10	50	10	5	8	6	-0.4	0.3	0.2	0.05	0.1	0.079	0.4457	0.134	0.2194
11	50	10	5	8	6	-0.4	0.3	0.4	0.05	0	0.079	0.5999	0.1591	0.1758
12	50	10	5	8	6	-0.4	0.3	0.4	0.05	0.1	0.079	0.672	0.1672	0.1873
13	50	10	5	8	6	-0.4	0.6	0.2	0.05	0	0.1441	0.3724	0.1677	0.1884
14	50	10	5	8	6	-0.4	0.6	0.2	0.05	0.1	0.1441	0.4457	0.1816	0.2086
15	50	10	5	8	6	-0.4	0.6	0.4	0.05	0	0.1441	0.5999	0.2158	0.1668
16	50	10	5	8	6	-0.4	0.6	0.4	0.05	0.1	0.1441	0.672	0.2268	0.1778
17	50	10	5	8	6	0	0.3	0.2	0.05	0	0.079	0.3724	0.1197	0.2185
18	50	10	5	8	6	0	0.3	0.2	0.05	0.1	0.079	0.4457	0.1303	0.2379
19	50	10	5	8	6	0	0.3	0.4	0.05	0	0.079	0.5999	0.1528	0.1973
20	50	10	5	8	6	0	0.3	0.4	0.05	0.1	0.079	0.672	0.1612	0.2082
21	50	10	5	8	6	0	0.6	0.2	0.05	0	0.1441	0.3724	0.1618	0.2089
22	50	10	5	8	6	0	0.6	0.2	0.05	0.1	0.1441	0.4457	0.1761	0.2274
23	50	10	5	8	6	0	0.6	0.4	0.05	0	0.1441	0.5999	0.2065	0.1885
24	50	10	5	8	6	0	0.6	0.4	0.05	0.1	0.1441	0.672	0.2179	0.199
25	50	10	5	8	6	0.4	0.3	0.2	0.05	0	0.079	0.3724	0.1237	0.1984
26	50	10	5	8	6	0.4	0.3	0.2	0.05	0.1	0.079	0.4457	0.134	0.2194
27	50	10	5	8	6	0.4	0.3	0.4	0.05	0	0.079	0.5999	0.1591	0.1758
28	50	10	5	8	6	0.4	0.3	0.4	0.05	0.1	0.079	0.672	0.1672	0.1873
29	50	10	5	8	6	0.4	0.6	0.2	0.05	0	0.1441	0.3724	0.1677	0.1884
30	50	10	5	8	6	0.4	0.6	0.2	0.05	0.1	0.1441	0.4457	0.1816	0.2086
31	50	10	5	8	6	0.4	0.6	0.4	0.05	0	0.1441	0.5999	0.2158	0.1668
32	50	10	5	8	6	0.4	0.6	0.4	0.05	0.1	0.1441	0.672	0.2268	0.1778
33	50	10	5	8	6	0.8	0.3	0.2	0.05	0	0.079	0.3724	0.1351	0.1428
34	50	10	5	8	6	0.8	0.3	0.2	0.05	0.1	0.079	0.4457	0.1446	0.1706
35	50	10	5	8	6	0.8	0.3	0.4	0.05	0	0.079	0.5999	0.1766	0.1147
36	50	10	5	8	6	0.8	0.3	0.4	0.05	0.1	0.079	0.672	0.1839	0.1288
37	50	10	5	8	6	0.8	0.6	0.2	0.05	0	0.1441	0.3724	0.1844	0.1318
38	50	10	5	8	6	0.8	0.6	0.2	0.05	0.1	0.1441	0.4457	0.1971	0.1591
39	50	10	5	8	6	0.8	0.6	0.4	0.05	0	0.1441	0.5999	0.2415	0.1043
40	50	10	5	8	6	0.8	0.6	0.4	0.05	0.1	0.1441	0.672	0.2513	0.1181
41	50	10	5	8	12	-0.8	0.3	0.2	0.05	0	0.079	0.3071	0.1259	0.1175
42	50	10	5	8	12	-0.8	0.3	0.2	0.05	0.1	0.079	0.387	0.137	0.1484
43	50	10	5	8	12	-0.8	0.3	0.4	0.05	0	0.079	0.5429	0.1705	0.1032
44	50	10	5	8	12	-0.8	0.3	0.4	0.05	0.1	0.079	0.6215	0.1788	0.1189
45	50	10	5	8	12	-0.8	0.6	0.2	0.05	0	0.1441	0.3071	0.1722	0.1071
46	50	10	5	8	12	-0.8	0.6	0.2	0.05	0.1	0.1441	0.387	0.187	0.1373
47	50	10	5	8	12	-0.8	0.6	0.4	0.05	0	0.1441	0.5429	0.2333	0.0933
48	50	10	5	8	12	-0.8	0.6	0.4	0.05	0.1	0.1441	0.6215	0.2445	0.1085
49	50	10	5	8	12	-0.4	0.3	0.2	0.05	0	0.079	0.3071	0.1137	0.1781
50	50	10	5	8	12	-0.4	0.3	0.2	0.05	0.1	0.079	0.387	0.1258	0.2027
51	50	10	5	8	12	-0.4	0.3	0.4	0.05	0	0.079	0.5429	0.1523	0.1662
52	50	10	5	8	12	-0.4	0.3	0.4	0.05	0.1	0.079	0.6215	0.1616	0.1793
53	50	10	5	8	12	-0.4	0.6	0.2	0.05	0	0.1441	0.3071	0.1542	0.169
54	50	10	5	8	12	-0.4	0.6	0.2	0.05	0.1	0.1441	0.387	0.1706	0.1925
55	50	10	5	8	12	-0.4	0.6	0.4	0.05	0	0.1441	0.5429	0.2066	0.1576
56	50	10	5	8	12	-0.4	0.6	0.4	0.05	0.1	0.1441	0.6215	0.2191	0.1701
57	50	10	5	8	12	0	0.3	0.2	0.05	0	0.079	0.3071	0.1093	0.1995
58	50	10	5	8	12	0	0.3	0.2	0.05	0.1	0.079	0.387	0.1219	0.2225
59	50	10	5	8	12	0	0.3	0.4	0.05	0	0.079	0.5429	0.1457	0.1881
60	50	10	5	8	12	0	0.3	0.4	0.05	0.1	0.079	0.6215	0.1554	0.2006
61	50	10	5	8	12	0	0.6	0.2	0.05	0	0.1441	0.3071	0.1477	0.1907
62	50	10	5	8	12	0	0.6	0.2	0.05	0.1	0.1441	0.387	0.1648	0.2127
63	50	10	5	8	12	0	0.6	0.4	0.05	0	0.1441	0.5429	0.1969	0.1798
64	50	10	5	8	12	0	0.6	0.4	0.05	0.1	0.1441	0.6215	0.21	0.1917
65	50	10	5	8	12	0.4	0.3	0.2	0.05	0	0.079	0.3071	0.1137	0.1781
66	50	10	5	8	12	0.4	0.3	0.2	0.05	0.1	0.079	0.387	0.1258	0.2027
67	50	10	5	8	12	0.4	0.3	0.4	0.05	0	0.079	0.5429	0.1523	0.1662
68	50	10	5	8	12	0.4	0.3	0.4	0.05	0.1	0.079	0.6215	0.1616	0.1793
69	50	10	5	8	12	0.4	0.6	0.2	0.05	0	0.1441	0.3071	0.1542	0.169
70	50	10	5	8	12	0.4	0.6	0.2	0.05	0.1	0.1441	0.387	0.1706	0.1925
71	50	10	5	8	12	0.4	0.6	0.4	0.05	0	0.1441	0.5429	0.2066	0.1576
72	50	10	5	8	12	0.4	0.6	0.4	0.05	0.1	0.1441	0.6215	0.2191	0.1701
73	50	10	5	8	12	0.8	0.3	0.2	0.05	0	0.079	0.3071	0.1259	0.1175
74	50	10	5	8	12	0.8	0.3	0.2	0.05	0.1	0.079	0.387	0.137	0.1484
75	50	10	5	8	12	0.8	0.3	0.4	0.05	0	0.079	0.5429	0.1705	0.1032
76	50	10	5	8	12	0.8	0.3	0.4	0.05	0.1	0.079	0.6215	0.1788	0.1189
77	50	10	5	8	12	0.8	0.6	0.2	0.05	0	0.1441	0.3071	0.1722	0.1071
78	50	10	5	8	12	0.8	0.6	0.2	0.05	0.1	0.1441	0.387	0.187	0.1373
79	50	10	5	8	12	0.8	0.6	0.4	0.05	0	0.1441	0.5429	0.2333	0.0933
80	50	10	5	8	12	0.8	0.6	0.4	0.05	0.1	0.1441	0.6215	0.2445	0.1085
81	50	10	20	8	6	-0.8	0.3	0.2	0.05	0	0.079	0.2426	0.1161	0.0916
82	50	10	20	8	6	-0.8	0.3	0.2	0.05	0.1	0.079	0.2596	0.1189	0.0989
83	50	10	20	8	6	-0.8	0.3	0.4	0.05	0	0.079	0.4513	0.16	0.0842
84	50	10	20	8	6	-0.8	0.3	0.4	0.05	0.1	0.079	0.4683	0.1621	0.0879
85	50	10	20	8	6	-0.8	0.6	0.2	0.05	0	0.1441	0.2426	0.159	0.0821
86	50	10	20	8	6	-0.8	0.6	0.2	0.05	0.1	0.1441	0.2596	0.1628	0.0891
87	50	10	20	8	6	-0.8	0.6	0.4	0.05	0	0.1441	0.4513	0.2194	0.0751
88	50	10	20	8	6	-0.8	0.6	0.4	0.05	0.1	0.1441	0.4683	0.2222	0.0786
89	50	10	20	8	6	-0.4	0.3	0.2	0.05	0	0.079	0.2426	0.1026	0.1562
90	50	10	20	8	6	-0.4	0.3	0.2	0.05	0.1	0.079	0.2596	0.1058	0.1625
91	50	10	20	8	6	-0.4	0.3	0.4	0.05	0	0.079	0.4513	0.1405	0.1498
92	50	10	20	8	6	-0.4	0.3	0.4	0.05	0.1	0.079	0.4683	0.1428	0.153
93	50	10	20	8	6	-0.4	0.6	0.2	0.05	0	0.1441	0.2426	0.1393	0.1481
94	50	10	20	8	6	-0.4	0.6	0.2	0.05	0.1	0.1441	0.2596	0.1436	0.1541
95	50	10	20	8	6	-0.4	0.6	0.4	0.05	0	0.1441	0.4513	0.1908	0.1419
96	50	10	20	8	6	-0.4	0.6	0.4	0.05	0.1	0.1441	0.4683	0.1939	0.145
97	50	10	20	8	6	0	0.3	0.2	0.05	0	0.079	0.2426	0.0977	0.1784
98	50	10	20	8	6	0	0.3	0.2	0.05	0.1	0.079	0.2596	0.1011	0.1845
99	50	10	20	8	6	0	0.3	0.4	0.05	0	0.079	0.4513	0.1333	0.1721
100	50	10	20	8	6	0	0.3	0.4	0.05	0.1	0.079	0.4683	0.1358	0.1753
101	50	10	20	8	6	0	0.6	0.2	0.05	0	0.1441	0.2426	0.1321	0.1705
102	50	10	20	8	6	0	0.6	0.2	0.05	0.1	0.1441	0.2596	0.1366	0.1764
103	50	10	20	8	6	0	0.6	0.4	0.05	0	0.1441	0.4513	0.1802	0.1645
104	50	10	20	8	6	0	0.6	0.4	0.05	0.1	0.1441	0.4683	0.1835	0.1675
105	50	10	20	8	6	0.4	0.3	0.2	0.05	0	0.079	0.2426	0.1026	0.1562
106	50	10	20	8	6	0.4	0.3	0.2	0.05	0.1	0.079	0.2596	0.1058	0.1625
107	50	10	20	8	6	0.4	0.3	0.4	0.05	0	0.079	0.4513	0.1405	0.1498
108	50	10	20	8	6	0.4	0.3	0.4	0.05	0.1	0.079	0.4683	0.1428	0.153
109	50	10	20	8	6	0.4	0.6	0.2	0.05	0	0.1441	0.2426	0.1393	0.1481
110	50	10	20	8	6	0.4	0.6	0.2	0.05	0.1	0.1441	0.2596	0.1436	0.1541
111	50	10	20	8	6	0.4	0.6	0.4	0.05	0	0.1441	0.4513	0.1908	0.1419
112	50	10	20	8	6	0.4	0.6	0.4	0.05	0.1	0.1441	0.4683	0.1939	0.145
113	50	10	20	8	6	0.8	0.3	0.2	0.05	0	0.079	0.2426	0.1161	0.0916
114	50	10	20	8	6	0.8	0.3	0.2	0.05	0.1	0.079	0.2596	0.1189	0.0989
115	50	10	20	8	6	0.8	0.3	0.4	0.05	0	0.079	0.4513	0.16	0.0842
116	50	10	20	8	6	0.8	0.3	0.4	0.05	0.1	0.079	0.4683	0.1621	0.0879
117	50	10	20	8	6	0.8	0.6	0.2	0.05	0	0.1441	0.2426	0.159	0.0821
118	50	10	20	8	6	0.8	0.6	0.2	0.05	0.1	0.1441	0.2596	0.1628	0.0891
119	50	10	20	8	6	0.8	0.6	0.4	0.05	0	0.1441	0.4513	0.2194	0.0751
120	50	10	20	8	6	0.8	0.6	0.4	0.05	0.1	0.1441	0.4683	0.2222	0.0786
121	50	10	20	8	12	-0.8	0.3	0.2	0.05	0	0.079	0.2274	0.1135	0.085
122	50	10	20	8	12	-0.8	0.3	0.2	0.05	0.1	0.079	0.246	0.1166	0.0931
123	50	10	20	8	12	-0.8	0.3	0.4	0.05	0	0.079	0.4378	0.1584	0.0813
124	50	10	20	8	12	-0.8	0.3	0.4	0.05	0.1	0.079	0.4564	0.1607	0.0854
125	50	10	20	8	12	-0.8	0.6	0.2	0.05	0	0.1441	0.2274	0.1555	0.0758
126	50	10	20	8	12	-0.8	0.6	0.2	0.05	0.1	0.1441	0.246	0.1598	0.0835
127	50	10	20	8	12	-0.8	0.6	0.4	0.05	0	0.1441	0.4378	0.2172	0.0723
128	50	10	20	8	12	-0.8	0.6	0.4	0.05	0.1	0.1441	0.4564	0.2203	0.0762
129	50	10	20	8	12	-0.4	0.3	0.2	0.05	0	0.079	0.2274	0.0997	0.1504
130	50	10	20	8	12	-0.4	0.3	0.2	0.05	0.1	0.079	0.246	0.1033	0.1575
131	50	10	20	8	12	-0.4	0.3	0.4	0.05	0	0.079	0.4378	0.1386	0.1471
132	50	10	20	8	12	-0.4	0.3	0.4	0.05	0.1	0.079	0.4564	0.1412	0.1507
133	50	10	20	8	12	-0.4	0.6	0.2	0.05	0	0.1441	0.2274	0.1353	0.1425
134	50	10	20	8	12	-0.4	0.6	0.2	0.05	0.1	0.1441	0.246	0.1402	0.1493
135	50	10	20	8	12	-0.4	0.6	0.4	0.05	0	0.1441	0.4378	0.1882	0.1394
136	50	10	20	8	12	-0.4	0.6	0.4	0.05	0.1	0.1441	0.4564	0.1917	0.1429
137	50	10	20	8	12	0	0.3	0.2	0.05	0	0.079	0.2274	0.0946	0.1728
138	50	10	20	8	12	0	0.3	0.2	0.05	0.1	0.079	0.246	0.0984	0.1797
139	50	10	20	8	12	0	0.3	0.4	0.05	0	0.079	0.4378	0.1313	0.1695
140	50	10	20	8	12	0	0.3	0.4	0.05	0.1	0.079	0.4564	0.1341	0.1731
141	50	10	20	8	12	0	0.6	0.2	0.05	0	0.1441	0.2274	0.1279	0.1651
142	50	10	20	8	12	0	0.6	0.2	0.05	0.1	0.1441	0.246	0.133	0.1717
143	50	10	20	8	12	0	0.6	0.4	0.05	0	0.1441	0.4378	0.1775	0.162
144	50	10	20	8	12	0	0.6	0.4	0.05	0.1	0.1441	0.4564	0.1812	0.1654
145	50	10	20	8	12	0.4	0.3	0.2	0.05	0	0.079	0.2274	0.0997	0.1504
146	50	10	20	8	12	0.4	0.3	0.2	0.05	0.1	0.079	0.246	0.1033	0.1575
147	50	10	20	8	12	0.4	0.3	0.4	0.05	0	0.079	0.4378	0.1386	0.1471
148	50	10	20	8	12	0.4	0.3	0.4	0.05	0.1	0.079	0.4564	0.1412	0.1507
149	50	10	20	8	12	0.4	0.6	0.2	0.05	0	0.1441	0.2274	0.1353	0.1425
150	50	10	20	8	12	0.4	0.6	0.2	0.05	0.1	0.1441	0.246	0.1402	0.1493
151	50	10	20	8	12	0.4	0.6	0.4	0.05	0	0.1441	0.4378	0.1882	0.1394
152	50	10	20	8	12	0.4	0.6	0.4	0.05	0.1	0.1441	0.4564	0.1917	0.1429
153	50	10	20	8	12	0.8	0.3	0.2	0.05	0	0.079	0.2274	0.1135	0.085
154	50	10	20	8	12	0.8	0.3	0.2	0.05	0.1	0.079	0.246	0.1166	0.0931
155	50	10	20	8	12	0.8	0.3	0.4	0.05	0	0.079	0.4378	0.1584	0.0813
156	50	10	20	8	12	0.8	0.3	0.4	0.05	0.1	0.079	0.4564	0.1607	0.0854
157	50	10	20	8	12	0.8	0.6	0.2	0.05	0	0.1441	0.2274	0.1555	0.0758
158	50	10	20	8	12	0.8	0.6	0.2	0.05	0.1	0.1441	0.246	0.1598	0.0835
159	50	10	20	8	12	0.8	0.6	0.4	0.05	0	0.1441	0.4378	0.2172	0.0723
160	50	10	20	8	12	0.8	0.6	0.4	0.05	0.1	0.1441	0.4564	0.2203	0.0762
161	150	10	5	8	6	-0.8	0.3	0.2	0.05	0	0.0453	0.2136	0.0775	0.0819
162	150	10	5	8	6	-0.8	0.3	0.2	0.05	0.1	0.0453	0.2557	0.0829	0.0978
163	150	10	5	8	6	-0.8	0.3	0.4	0.05	0	0.0453	0.3441	0.1013	0.0657
164	150	10	5	8	6	-0.8	0.3	0.4	0.05	0.1	0.0453	0.3855	0.1055	0.0739
165	150	10	5	8	6	-0.8	0.6	0.2	0.05	0	0.0827	0.2136	0.1058	0.0756
166	150	10	5	8	6	-0.8	0.6	0.2	0.05	0.1	0.0827	0.2557	0.113	0.0912
167	150	10	5	8	6	-0.8	0.6	0.4	0.05	0	0.0827	0.3441	0.1385	0.0598
168	150	10	5	8	6	-0.8	0.6	0.4	0.05	0.1	0.0827	0.3855	0.1441	0.0677
169	150	10	5	8	6	-0.4	0.3	0.2	0.05	0	0.0453	0.2136	0.0709	0.1138
170	150	10	5	8	6	-0.4	0.3	0.2	0.05	0.1	0.0453	0.2557	0.0769	0.1258
171	150	10	5	8	6	-0.4	0.3	0.4	0.05	0	0.0453	0.3441	0.0912	0.1008
172	150	10	5	8	6	-0.4	0.3	0.4	0.05	0.1	0.0453	0.3855	0.0959	0.1074
173	150	10	5	8	6	-0.4	0.6	0.2	0.05	0	0.0827	0.2136	0.0962	0.108
174	150	10	5	8	6	-0.4	0.6	0.2	0.05	0.1	0.0827	0.2557	0.1041	0.1197
175	150	10	5	8	6	-0.4	0.6	0.4	0.05	0	0.0827	0.3441	0.1238	0.0956
176	150	10	5	8	6	-0.4	0.6	0.4	0.05	0.1	0.0827	0.3855	0.13	0.102
177	150	10	5	8	6	0	0.3	0.2	0.05	0	0.0453	0.2136	0.0686	0.1253
178	150	10	5	8	6	0	0.3	0.2	0.05	0.1	0.0453	0.2557	0.0747	0.1364
179	150	10	5	8	6	0	0.3	0.4	0.05	0	0.0453	0.3441	0.0876	0.1131
180	150	10	5	8	6	0	0.3	0.4	0.05	0.1	0.0453	0.3855	0.0925	0.1194
181	150	10	5	8	6	0	0.6	0.2	0.05	0	0.0827	0.2136	0.0928	0.1198
182	150	10	5	8	6	0	0.6	0.2	0.05	0.1	0.0827	0.2557	0.101	0.1304
183	150	10	5	8	6	0	0.6	0.4	0.05	0	0.0827	0.3441	0.1184	0.1081
184	150	10	5	8	6	0	0.6	0.4	0.05	0.1	0.0827	0.3855	0.125	0.1141
185	150	10	5	8	6	0.4	0.3	0.2	0.05	0	0.0453	0.2136	0.0709	0.1138
186	150	10	5	8	6	0.4	0.3	0.2	0.05	0.1	0.0453	0.2557	0.0769	0.1258
187	150	10	5	8	6	0.4	0.3	0.4	0.05	0	0.0453	0.3441	0.0912	0.1008
188	150	10	5	8	6	0.4	0.3	0.4	0.05	0.1	0.0453	0.3855	0.0959	0.1074
189	150	10	5	8	6	0.4	0.6	0.2	0.05	0	0.0827	0.2136	0.0962	0.108
190	150	10	5	8	6	0.4	0.6	0.2	0.05	0.1	0.0827	0.2557	0.1041	0.1197
191	150	10	5	8	6	0.4	0.6	0.4	0.05	0	0.0827	0.3441	0.1238	0.0956
192	150	10	5	8	6	0.4	0.6	0.4	0.05	0.1	0.0827	0.3855	0.13	0.102
193	150	10	5	8	6	0.8	0.3	0.2	0.05	0	0.0453	0.2136	0.0775	0.0819
194	150	10	5	8	6	0.8	0.3	0.2	0.05	0.1	0.0453	0.2557	0.0829	0.0978
195	150	10	5	8	6	0.8	0.3	0.4	0.05	0	0.0453	0.3441	0.1013	0.0657
196	150	10	5	8	6	0.8	0.3	0.4	0.05	0.1	0.0453	0.3855	0.1055	0.0739
197	150	10	5	8	6	0.8	0.6	0.2	0.05	0	0.0827	0.2136	0.1058	0.0756
198	150	10	5	8	6	0.8	0.6	0.2	0.05	0.1	0.0827	0.2557	0.113	0.0912
199	150	10	5	8	6	0.8	0.6	0.4	0.05	0	0.0827	0.3441	0.1385	0.0598
200	150	10	5	8	6	0.8	0.6	0.4	0.05	0.1	0.0827	0.3855	0.1441	0.0677
201	150	10	5	8	12	-0.8	0.3	0.2	0.05	0	0.0453	0.1762	0.0722	0.0674
202	150	10	5	8	12	-0.8	0.3	0.2	0.05	0.1	0.0453	0.222	0.0786	0.0851
203	150	10	5	8	12	-0.8	0.3	0.4	0.05	0	0.0453	0.3113	0.0978	0.0592
204	150	10	5	8	12	-0.8	0.3	0.4	0.05	0.1	0.0453	0.3565	0.1026	0.0682
205	150	10	5	8	12	-0.8	0.6	0.2	0.05	0	0.0827	0.1762	0.0987	0.0614
206	150	10	5	8	12	-0.8	0.6	0.2	0.05	0.1	0.0827	0.222	0.1073	0.0787
207	150	10	5	8	12	-0.8	0.6	0.4	0.05	0	0.0827	0.3113	0.1338	0.0535
208	150	10	5	8	12	-0.8	0.6	0.4	0.05	0.1	0.0827	0.3565	0.1402	0.0622
209	150	10	5	8	12	-0.4	0.3	0.2	0.05	0	0.0453	0.1762	0.0652	0.1022
210	150	10	5	8	12	-0.4	0.3	0.2	0.05	0.1	0.0453	0.222	0.0722	0.1162
211	150	10	5	8	12	-0.4	0.3	0.4	0.05	0	0.0453	0.3113	0.0873	0.0953
212	150	10	5	8	12	-0.4	0.3	0.4	0.05	0.1	0.0453	0.3565	0.0926	0.1028
213	150	10	5	8	12	-0.4	0.6	0.2	0.05	0	0.0827	0.1762	0.0884	0.0969
214	150	10	5	8	12	-0.4	0.6	0.2	0.05	0.1	0.0827	0.222	0.0978	0.1104
215	150	10	5	8	12	-0.4	0.6	0.4	0.05	0	0.0827	0.3113	0.1185	0.0904
216	150	10	5	8	12	-0.4	0.6	0.4	0.05	0.1	0.0827	0.3565	0.1257	0.0976
217	150	10	5	8	12	0	0.3	0.2	0.05	0	0.0453	0.1762	0.0627	0.1144
218	150	10	5	8	12	0	0.3	0.2	0.05	0.1	0.0453	0.222	0.0699	0.1276
219	150	10	5	8	12	0	0.3	0.4	0.05	0	0.0453	0.3113	0.0835	0.1079
220	150	10	5	8	12	0	0.3	0.4	0.05	0.1	0.0453	0.3565	0.0891	0.115
221	150	10	5	8	12	0	0.6	0.2	0.05	0	0.0827	0.1762	0.0847	0.1093
222	150	10	5	8	12	0	0.6	0.2	0.05	0.1	0.0827	0.222	0.0945	0.122
223	150	10	5	8	12	0	0.6	0.4	0.05	0	0.0827	0.3113	0.1129	0.1031
224	150	10	5	8	12	0	0.6	0.4	0.05	0.1	0.0827	0.3565	0.1204	0.1099
225	150	10	5	8	12	0.4	0.3	0.2	0.05	0	0.0453	0.1762	0.0652	0.1022
226	150	10	5	8	12	0.4	0.3	0.2	0.05	0.1	0.0453	0.222	0.0722	0.1162
227	150	10	5	8	12	0.4	0.3	0.4	0.05	0	0.0453	0.3113	0.0873	0.0953
228	150	10	5	8	12	0.4	0.3	0.4	0.05	0.1	0.0453	0.3565	0.0926	0.1028
229	150	10	5	8	12	0.4	0.6	0.2	0.05	0	0.0827	0.1762	0.0884	0.0969
230	150	10	5	8	12	0.4	0.6	0.2	0.05	0.1	0.0827	0.222	0.0978	0.1104
231	150	10	5	8	12	0.4	0.6	0.4	0.05	0	0.0827	0.3113	0.1185	0.0904
232	150	10	5	8	12	0.4	0.6	0.4	0.05	0.1	0.0827	0.3565	0.1257	0.0976
233	150	10	5	8	12	0.8	0.3	0.2	0.05	0	0.0453	0.1762	0.0722	0.0674
234	150	10	5	8	12	0.8	0.3	0.2	0.05	0.1	0.0453	0.222	0.0786	0.0851
235	150	10	5	8	12	0.8	0.3	0.4	0.05	0	0.0453	0.3113	0.0978	0.0592
236	150	10	5	8	12	0.8	0.3	0.4	0.05	0.1	0.0453	0.3565	0.1026	0.0682
237	150	10	5	8	12	0.8	0.6	0.2	0.05	0	0.0827	0.1762	0.0987	0.0614
238	150	10	5	8	12	0.8	0.6	0.2	0.05	0.1	0.0827	0.222	0.1073	0.0787
239	150	10	5	8	12	0.8	0.6	0.4	0.05	0	0.0827	0.3113	0.1338	0.0535
240	150	10	5	8	12	0.8	0.6	0.4	0.05	0.1	0.0827	0.3565	0.1402	0.0622
241	150	10	20	8	6	-0.8	0.3	0.2	0.05	0	0.0453	0.1391	0.0666	0.0525
242	150	10	20	8	6	-0.8	0.3	0.2	0.05	0.1	0.0453	0.1489	0.0682	0.0567
243	150	10	20	8	6	-0.8	0.3	0.4	0.05	0	0.0453	0.2588	0.0918	0.0483
244	150	10	20	8	6	-0.8	0.3	0.4	0.05	0.1	0.0453	0.2685	0.093	0.0504
245	150	10	20	8	6	-0.8	0.6	0.2	0.05	0	0.0827	0.1391	0.0912	0.0471
246	150	10	20	8	6	-0.8	0.6	0.2	0.05	0.1	0.0827	0.1489	0.0933	0.0511
247	150	10	20	8	6	-0.8	0.6	0.4	0.05	0	0.0827	0.2588	0.1258	0.0431
248	150	10	20	8	6	-0.8	0.6	0.4	0.05	0.1	0.0827	0.2685	0.1274	0.0451
249	150	10	20	8	6	-0.4	0.3	0.2	0.05	0	0.0453	0.1391	0.0588	0.0896
250	150	10	20	8	6	-0.4	0.3	0.2	0.05	0.1	0.0453	0.1489	0.0607	0.0932
251	150	10	20	8	6	-0.4	0.3	0.4	0.05	0	0.0453	0.2588	0.0806	0.0859
252	150	10	20	8	6	-0.4	0.3	0.4	0.05	0.1	0.0453	0.2685	0.0819	0.0877
253	150	10	20	8	6	-0.4	0.6	0.2	0.05	0	0.0827	0.1391	0.0799	0.0849
254	150	10	20	8	6	-0.4	0.6	0.2	0.05	0.1	0.0827	0.1489	0.0823	0.0884
255	150	10	20	8	6	-0.4	0.6	0.4	0.05	0	0.0827	0.2588	0.1094	0.0814
256	150	10	20	8	6	-0.4	0.6	0.4	0.05	0.1	0.0827	0.2685	0.1112	0.0832
257	150	10	20	8	6	0	0.3	0.2	0.05	0	0.0453	0.1391	0.056	0.1023
258	150	10	20	8	6	0	0.3	0.2	0.05	0.1	0.0453	0.1489	0.058	0.1058
259	150	10	20	8	6	0	0.3	0.4	0.05	0	0.0453	0.2588	0.0765	0.0987
260	150	10	20	8	6	0	0.3	0.4	0.05	0.1	0.0453	0.2685	0.0779	0.1005
261	150	10	20	8	6	0	0.6	0.2	0.05	0	0.0827	0.1391	0.0758	0.0978
262	150	10	20	8	6	0	0.6	0.2	0.05	0.1	0.0827	0.1489	0.0783	0.1011
263	150	10	20	8	6	0	0.6	0.4	0.05	0	0.0827	0.2588	0.1033	0.0943
264	150	10	20	8	6	0	0.6	0.4	0.05	0.1	0.0827	0.2685	0.1053	0.0961
265	150	10	20	8	6	0.4	0.3	0.2	0.05	0	0.0453	0.1391	0.0588	0.0896
266	150	10	20	8	6	0.4	0.3	0.2	0.05	0.1	0.0453	0.1489	0.0607	0.0932
267	150	10	20	8	6	0.4	0.3	0.4	0.05	0	0.0453	0.2588	0.0806	0.0859
268	150	10	20	8	6	0.4	0.3	0.4	0.05	0.1	0.0453	0.2685	0.0819	0.0877
269	150	10	20	8	6	0.4	0.6	0.2	0.05	0	0.0827	0.1391	0.0799	0.0849
270	150	10	20	8	6	0.4	0.6	0.2	0.05	0.1	0.0827	0.1489	0.0823	0.0884
271	150	10	20	8	6	0.4	0.6	0.4	0.05	0	0.0827	0.2588	0.1094	0.0814
272	150	10	20	8	6	0.4	0.6	0.4	0.05	0.1	0.0827	0.2685	0.1112	0.0832
273	150	10	20	8	6	0.8	0.3	0.2	0.05	0	0.0453	0.1391	0.0666	0.0525
274	150	10	20	8	6	0.8	0.3	0.2	0.05	0.1	0.0453	0.1489	0.0682	0.0567
275	150	10	20	8	6	0.8	0.3	0.4	0.05	0	0.0453	0.2588	0.0918	0.0483
276	150	10	20	8	6	0.8	0.3	0.4	0.05	0.1	0.0453	0.2685	0.093	0.0504
277	150	10	20	8	6	0.8	0.6	0.2	0.05	0	0.0827	0.1391	0.0912	0.0471
278	150	10	20	8	6	0.8	0.6	0.2	0.05	0.1	0.0827	0.1489	0.0933	0.0511
279	150	10	20	8	6	0.8	0.6	0.4	0.05	0	0.0827	0.2588	0.1258	0.0431
280	150	10	20	8	6	0.8	0.6	0.4	0.05	0.1	0.0827	0.2685	0.1274	0.0451
281	150	10	20	8	12	-0.8	0.3	0.2	0.05	0	0.0453	0.1304	0.0651	0.0487
282	150	10	20	8	12	-0.8	0.3	0.2	0.05	0.1	0.0453	0.1411	0.0669	0.0534
283	150	10	20	8	12	-0.8	0.3	0.4	0.05	0	0.0453	0.2511	0.0908	0.0466
284	150	10	20	8	12	-0.8	0.3	0.4	0.05	0.1	0.0453	0.2617	0.0921	0.0489
285	150	10	20	8	12	-0.8	0.6	0.2	0.05	0	0.0827	0.1304	0.0892	0.0435
286	150	10	20	8	12	-0.8	0.6	0.2	0.05	0.1	0.0827	0.1411	0.0916	0.0479
287	150	10	20	8	12	-0.8	0.6	0.4	0.05	0	0.0827	0.2511	0.1246	0.0415
288	150	10	20	8	12	-0.8	0.6	0.4	0.05	0.1	0.0827	0.2617	0.1263	0.0437
289	150	10	20	8	12	-0.4	0.3	0.2	0.05	0	0.0453	0.1304	0.0572	0.0863
290	150	10	20	8	12	-0.4	0.3	0.2	0.05	0.1	0.0453	0.1411	0.0592	0.0903
291	150	10	20	8	12	-0.4	0.3	0.4	0.05	0	0.0453	0.2511	0.0795	0.0844
292	150	10	20	8	12	-0.4	0.3	0.4	0.05	0.1	0.0453	0.2617	0.081	0.0864
293	150	10	20	8	12	-0.4	0.6	0.2	0.05	0	0.0827	0.1304	0.0776	0.0817
294	150	10	20	8	12	-0.4	0.6	0.2	0.05	0.1	0.0827	0.1411	0.0804	0.0856
295	150	10	20	8	12	-0.4	0.6	0.4	0.05	0	0.0827	0.2511	0.1079	0.0799
296	150	10	20	8	12	-0.4	0.6	0.4	0.05	0.1	0.0827	0.2617	0.1099	0.0819
297	150	10	20	8	12	0	0.3	0.2	0.05	0	0.0453	0.1304	0.0543	0.0991
298	150	10	20	8	12	0	0.3	0.2	0.05	0.1	0.0453	0.1411	0.0564	0.103
299	150	10	20	8	12	0	0.3	0.4	0.05	0	0.0453	0.2511	0.0753	0.0972
300	150	10	20	8	12	0	0.3	0.4	0.05	0.1	0.0453	0.2617	0.0769	0.0993
301	150	10	20	8	12	0	0.6	0.2	0.05	0	0.0827	0.1304	0.0733	0.0947
302	150	10	20	8	12	0	0.6	0.2	0.05	0.1	0.0827	0.1411	0.0763	0.0985
303	150	10	20	8	12	0	0.6	0.4	0.05	0	0.0827	0.2511	0.1018	0.0929
304	150	10	20	8	12	0	0.6	0.4	0.05	0.1	0.0827	0.2617	0.1039	0.0949
305	150	10	20	8	12	0.4	0.3	0.2	0.05	0	0.0453	0.1304	0.0572	0.0863
306	150	10	20	8	12	0.4	0.3	0.2	0.05	0.1	0.0453	0.1411	0.0592	0.0903
307	150	10	20	8	12	0.4	0.3	0.4	0.05	0	0.0453	0.2511	0.0795	0.0844
308	150	10	20	8	12	0.4	0.3	0.4	0.05	0.1	0.0453	0.2617	0.081	0.0864
309	150	10	20	8	12	0.4	0.6	0.2	0.05	0	0.0827	0.1304	0.0776	0.0817
310	150	10	20	8	12	0.4	0.6	0.2	0.05	0.1	0.0827	0.1411	0.0804	0.0856
311	150	10	20	8	12	0.4	0.6	0.4	0.05	0	0.0827	0.2511	0.1079	0.0799
312	150	10	20	8	12	0.4	0.6	0.4	0.05	0.1	0.0827	0.2617	0.1099	0.0819
313	150	10	20	8	12	0.8	0.3	0.2	0.05	0	0.0453	0.1304	0.0651	0.0487
314	150	10	20	8	12	0.8	0.3	0.2	0.05	0.1	0.0453	0.1411	0.0669	0.0534
315	150	10	20	8	12	0.8	0.3	0.4	0.05	0	0.0453	0.2511	0.0908	0.0466
316	150	10	20	8	12	0.8	0.3	0.4	0.05	0.1	0.0453	0.2617	0.0921	0.0489
317	150	10	20	8	12	0.8	0.6	0.2	0.05	0	0.0827	0.1304	0.0892	0.0435
318	150	10	20	8	12	0.8	0.6	0.2	0.05	0.1	0.0827	0.1411	0.0916	0.0479
319	150	10	20	8	12	0.8	0.6	0.4	0.05	0	0.0827	0.2511	0.1246	0.0415
320	150	10	20	8	12	0.8	0.6	0.4	0.05	0.1	0.0827	0.2617	0.1263	0.0437

## Sheet: Comparison
COMPARISON OF PREDICTIONS WITH SIMULATIONS						Error% = 100%*(Predicted-simulated)/simulated
VAR(P)_PUREBRED = 1						Average absolute relative % error of predicted SE(rpc) =						3.16685
VAR(P)_CROSSBRED = 5						Predictions are from Equation 1
INPUT VALUES FOR 320 ALTERNATIVE SCHEMES											ERRORS OF PREDICTION (%)
alt	ns	ndp	ndc	nop	noc	rpc	h2p	h2c	c2p	c2c	sdvap	sdvac	sdcapc	sdrpc
1	50	10	5	8	6	-0.8	0.3	0.2	0.05	0	-3.89294	1.27822	1.12275	3.5533
2	50	10	5	8	6	-0.8	0.3	0.2	0.05	0.1	0.126743	-1.26274	-0.754976	6.89223
3	50	10	5	8	6	-0.8	0.3	0.4	0.05	0	3.94737	3.0756	4.31187	-3.53238
4	50	10	5	8	6	-0.8	0.3	0.4	0.05	0.1	-4.35835	0.104275	-4.31842	-5.77908
5	50	10	5	8	6	-0.8	0.6	0.2	0.05	0	-0.0693481	-2.64052	-1.54832	0.304414
6	50	10	5	8	6	-0.8	0.6	0.2	0.05	0.1	0	-2.4513	1.38889	5.78457
7	50	10	5	8	6	-0.8	0.6	0.4	0.05	0	-4.75876	-2.7084	-2.85599	-7.45342
8	50	10	5	8	6	-0.8	0.6	0.4	0.05	0.1	-1.16598	1.3269	0.119522	-0.505476
9	50	10	5	8	6	-0.4	0.3	0.2	0.05	0	-1.37328	-0.87836	-0.402576	-6.41509
10	50	10	5	8	6	-0.4	0.3	0.2	0.05	0.1	-3.42298	-1.06548	3.63496	-7.73759
11	50	10	5	8	6	-0.4	0.3	0.4	0.05	0	1.93548	-3.33548	-1.60792	-4.19619
12	50	10	5	8	6	-0.4	0.3	0.4	0.05	0.1	4.08432	-3.50373	3.27363	-1.78291
13	50	10	5	8	6	-0.4	0.6	0.2	0.05	0	1.33615	-0.294511	2.88344	-2.079
14	50	10	5	8	6	-0.4	0.6	0.2	0.05	0.1	0.698812	1.75799	0.220751	-9.54033
15	50	10	5	8	6	-0.4	0.6	0.4	0.05	0	2.27111	1.23186	-2.57336	-5.54926
16	50	10	5	8	6	-0.4	0.6	0.4	0.05	0.1	-0.276817	0.583745	3.7037	-0.503637
17	50	10	5	8	6	0	0.3	0.2	0.05	0	2.19922	-0.0804937	0.251256	-5.49308
18	50	10	5	8	6	0	0.3	0.2	0.05	0.1	1.6731	-0.977561	-0.382263	-7.53984
19	50	10	5	8	6	0	0.3	0.4	0.05	0	-3.77588	0.401674	-1.41935	-4.50145
20	50	10	5	8	6	0	0.3	0.4	0.05	0.1	2.19922	-5.69745	4.33657	0.192493
21	50	10	5	8	6	0	0.6	0.2	0.05	0	3.81844	2.58953	-0.553165	-8.49759
22	50	10	5	8	6	0	0.6	0.2	0.05	0.1	3.00214	-1.93619	-1.94878	-13.9614
23	50	10	5	8	6	0	0.6	0.4	0.05	0	-0.483425	1.09538	-1.43198	-3.82653
24	50	10	5	8	6	0	0.6	0.4	0.05	0.1	0.839748	-3.21187	-1.17914	-3.63196
25	50	10	5	8	6	0.4	0.3	0.2	0.05	0	0.126743	0.188324	-1.8254	-7.59199
26	50	10	5	8	6	0.4	0.3	0.2	0.05	0.1	-2.22772	-1.02154	8.3266	-4.98051
27	50	10	5	8	6	0.4	0.3	0.4	0.05	0	-1.86335	-0.95757	1.66134	-3.98689
28	50	10	5	8	6	0.4	0.3	0.4	0.05	0.1	0	0.433418	0.29994	-5.9739
29	50	10	5	8	6	0.4	0.6	0.2	0.05	0	3.52011	-3.09654	-4.33542	-8.72093
30	50	10	5	8	6	0.4	0.6	0.2	0.05	0.1	-1.43639	1.01995	-0.383982	-9.96979
31	50	10	5	8	6	0.4	0.6	0.4	0.05	0	3.00214	-1.05558	-2.96763	-5.44218
32	50	10	5	8	6	0.4	0.6	0.4	0.05	0.1	3.89329	-1.86916	0.398406	-7.39583
33	50	10	5	8	6	0.8	0.3	0.2	0.05	0	-0.126422	-1.71549	-1.53061	-1.92308
34	50	10	5	8	6	0.8	0.3	0.2	0.05	0.1	-1.86335	0.564079	-1.56569	4.85556
35	50	10	5	8	6	0.8	0.3	0.4	0.05	0	-1.37328	0.569992	-1.67038	-2.46599
36	50	10	5	8	6	0.8	0.3	0.4	0.05	0.1	-1.49626	5.82677	0.822368	-0.770416
37	50	10	5	8	6	0.8	0.6	0.2	0.05	0	-0.1386	-3.12175	-0.700054	0.0759301
38	50	10	5	8	6	0.8	0.6	0.2	0.05	0.1	-1.03022	4.91996	0.101574	6.92204
39	50	10	5	8	6	0.8	0.6	0.4	0.05	0	0.981079	-3.06996	1.08832	-3.33642
40	50	10	5	8	6	0.8	0.6	0.4	0.05	0.1	-3.22364	3.38462	-1.79758	-6.12083
41	50	10	5	8	12	-0.8	0.3	0.2	0.05	0	-0.503778	0.886991	0.639488	-7.11462
42	50	10	5	8	12	-0.8	0.3	0.2	0.05	0.1	3.94737	-0.997698	1.85874	3.92157
43	50	10	5	8	12	-0.8	0.3	0.4	0.05	0	-0.503778	-1.02097	-1.10209	-4.79705
44	50	10	5	8	12	-0.8	0.3	0.4	0.05	0.1	2.19922	3.06799	4.80657	-2.46103
45	50	10	5	8	12	-0.8	0.6	0.2	0.05	0	2.92857	-6.65653	-3.74511	-9.84848
46	50	10	5	8	12	-0.8	0.6	0.2	0.05	0.1	3.52011	-0.0774593	2.46575	0.292184
47	50	10	5	8	12	-0.8	0.6	0.4	0.05	0	5.95588	-1.54153	4.10531	-3.01455
48	50	10	5	8	12	-0.8	0.6	0.4	0.05	0.1	3.00214	-3.82235	-0.972053	-4.57344
49	50	10	5	8	12	-0.4	0.3	0.2	0.05	0	2.33161	2.91555	4.02562	-1.76503
50	50	10	5	8	12	-0.4	0.3	0.2	0.05	0.1	2.73082	0.0775795	-0.788644	-5.93968
51	50	10	5	8	12	-0.4	0.3	0.4	0.05	0	-3.77588	2.49198	0.594452	-0.953516
52	50	10	5	8	12	-0.4	0.3	0.4	0.05	0.1	3.94737	2.55776	1.89155	-2.60728
53	50	10	5	8	12	-0.4	0.6	0.2	0.05	0	-3.09348	-4.33022	-3.07982	-7.09181
54	50	10	5	8	12	-0.4	0.6	0.2	0.05	0.1	3.66906	0.0775795	0.471143	-5.72968
55	50	10	5	8	12	-0.4	0.6	0.4	0.05	0	0.488145	-2.51392	-1.99241	-2.1118
56	50	10	5	8	12	-0.4	0.6	0.4	0.05	0.1	-2.43737	1.93538	0.458505	-1.21951
57	50	10	5	8	12	0	0.3	0.2	0.05	0	-4.00972	1.72242	-5.85702	-8.02213
58	50	10	5	8	12	0	0.3	0.2	0.05	0.1	-2.34858	-2.56798	-3.48377	-7.36886
59	50	10	5	8	12	0	0.3	0.4	0.05	0	-0.503778	0	1.60391	-1.15607
60	50	10	5	8	12	0	0.3	0.4	0.05	0.1	1.80412	2.69332	3.87701	-1.47348
61	50	10	5	8	12	0	0.6	0.2	0.05	0	-0.1386	-7.13638	-4.70968	-6.38193
62	50	10	5	8	12	0	0.6	0.2	0.05	0.1	-1.23372	-1.67683	-0.782661	-3.79919
63	50	10	5	8	12	0	0.6	0.4	0.05	0	-0.1386	-0.183857	-1.30326	-2.81081
64	50	10	5	8	12	0	0.6	0.4	0.05	0.1	2.48933	2.67636	-1.45472	-3.0349
65	50	10	5	8	12	0.4	0.3	0.2	0.05	0	2.33161	2.88107	2.06463	-2.0352
66	50	10	5	8	12	0.4	0.3	0.2	0.05	0.1	1.6731	2.03006	0.399042	-7.56954
67	50	10	5	8	12	0.4	0.3	0.4	0.05	0	-2.46914	2.2218	1.80481	-0.657501
68	50	10	5	8	12	0.4	0.3	0.4	0.05	0.1	-2.82903	-3.43381	-1.16208	-5.08205
69	50	10	5	8	12	0.4	0.6	0.2	0.05	0	2.70848	0.425114	-0.772201	-4.41176
70	50	10	5	8	12	0.4	0.6	0.2	0.05	0.1	0.0694444	1.28239	0.648968	-8.02676
71	50	10	5	8	12	0.4	0.6	0.4	0.05	0	4.64779	-1.71977	-2.59312	-3.1346
72	50	10	5	8	12	0.4	0.6	0.4	0.05	0.1	-1.43639	-3.64341	1.01429	1.25
73	50	10	5	8	12	0.8	0.3	0.2	0.05	0	0.253807	7.0781	-0.158604	-6.59777
74	50	10	5	8	12	0.8	0.3	0.2	0.05	0.1	0.381194	-1.85138	2.01042	-0.201748
75	50	10	5	8	12	0.8	0.3	0.4	0.05	0	-2.46914	3.86455	-0.350672	-3.46118
76	50	10	5	8	12	0.8	0.3	0.4	0.05	0.1	-1.74129	-3.02699	-5.34674	-6.45161
77	50	10	5	8	12	0.8	0.6	0.2	0.05	0	-1.09815	-5.0402	-3.0951	-3.77358
78	50	10	5	8	12	0.8	0.6	0.2	0.05	0.1	2.19858	-3.87481	-1.37131	1.62842
79	50	10	5	8	12	0.8	0.6	0.4	0.05	0	-1.16598	1.6286	0.344086	-5.85267
80	50	10	5	8	12	0.8	0.6	0.4	0.05	0.1	-2.70088	-1.75466	-3.16832	-0.822669
81	50	10	20	8	6	-0.8	0.3	0.2	0.05	0	-1.00251	-0.287711	-1.35939	-7.56811
82	50	10	20	8	6	-0.8	0.3	0.2	0.05	0.1	1.28205	-3.27869	0	-3.88727
83	50	10	20	8	6	-0.8	0.3	0.4	0.05	0	0.893997	0.736607	0.250627	-7.26872
84	50	10	20	8	6	-0.8	0.3	0.4	0.05	0.1	1.54242	-3.64198	-1.81708	-6.18997
85	50	10	20	8	6	-0.8	0.6	0.2	0.05	0	-0.414651	2.53593	1.46777	-5.63218
86	50	10	20	8	6	-0.8	0.6	0.2	0.05	0.1	0.981079	-1.14242	-2.97974	-7.47664
87	50	10	20	8	6	-0.8	0.6	0.4	0.05	0	1.33615	0.781599	0.827206	1.21294
88	50	10	20	8	6	-0.8	0.6	0.4	0.05	0.1	-0.1386	1.12287	3.58974	3.69393
89	50	10	20	8	6	-0.4	0.3	0.2	0.05	0	3.67454	4.03087	0	-5.90361
90	50	10	20	8	6	-0.4	0.3	0.2	0.05	0.1	1.28205	0.698216	1.82868	-3.38882
91	50	10	20	8	6	-0.4	0.3	0.4	0.05	0	-1.37328	-1.41983	0.86145	-1.25247
92	50	10	20	8	6	-0.4	0.3	0.4	0.05	0.1	2.73082	3.65206	0.35137	-3.34807
93	50	10	20	8	6	-0.4	0.6	0.2	0.05	0	3.07582	-2.53114	-0.286328	-3.26584
94	50	10	20	8	6	-0.4	0.6	0.2	0.05	0.1	1.40746	-3.24264	-0.139082	-1.72194
95	50	10	20	8	6	-0.4	0.6	0.4	0.05	0	-3.54752	3.36693	0.898995	-1.93504
96	50	10	20	8	6	-0.4	0.6	0.4	0.05	0.1	2.12615	-1.90616	0	-0.068918
97	50	10	20	8	6	0	0.3	0.2	0.05	0	0.765306	2.53593	-0.306122	-1.0538
98	50	10	20	8	6	0	0.3	0.2	0.05	0.1	-0.878294	-1.74111	0.0990099	-1.91388
99	50	10	20	8	6	0	0.3	0.4	0.05	0	1.02302	-1.54887	-1.03935	-2.27144
100	50	10	20	8	6	0	0.3	0.4	0.05	0.1	1.41207	-2.33577	2.87879	0.689259
101	50	10	20	8	6	0	0.6	0.2	0.05	0	2.27111	-4.71328	-2.86765	-2.62707
102	50	10	20	8	6	0	0.6	0.2	0.05	0.1	2.12615	-0.802446	-3.32626	-4.23453
103	50	10	20	8	6	0	0.6	0.4	0.05	0	-0.1386	2.45176	-1.31435	-2.66272
104	50	10	20	8	6	0	0.6	0.4	0.05	0.1	1.83746	1.38558	4.26136	2.57195
105	50	10	20	8	6	0.4	0.3	0.2	0.05	0	-0.37831	-0.0412031	-1.91205	-2.61845
106	50	10	20	8	6	0.4	0.3	0.2	0.05	0.1	-5.16206	-2.47934	-0.470367	-0.184275
107	50	10	20	8	6	0.4	0.3	0.4	0.05	0	-1.12641	3.84261	1.22478	-1.31752
108	50	10	20	8	6	0.4	0.3	0.4	0.05	0.1	-3.06748	1.78222	1.20482	-0.130548
109	50	10	20	8	6	0.4	0.6	0.2	0.05	0	0.0694444	-1.14099	4.73684	3.20557
110	50	10	20	8	6	0.4	0.6	0.2	0.05	0.1	3.29749	0.464396	3.75723	1.98544
111	50	10	20	8	6	0.4	0.6	0.4	0.05	0	-2.10598	-3.65073	-0.365535	-1.45833
112	50	10	20	8	6	0.4	0.6	0.4	0.05	0.1	-3.28859	2.42782	2.37592	1.75439
113	50	10	20	8	6	0.8	0.3	0.2	0.05	0	0.126743	2.27656	0.259067	-2.8632
114	50	10	20	8	6	0.8	0.3	0.2	0.05	0.1	-4.474	-0.0769823	-1.97857	-4.90385
115	50	10	20	8	6	0.8	0.3	0.4	0.05	0	-1.37328	3.98618	-0.373599	-6.02679
116	50	10	20	8	6	0.8	0.3	0.4	0.05	0.1	0.508906	-0.762873	-0.123229	-6.78685
117	50	10	20	8	6	0.8	0.6	0.2	0.05	0	-2.43737	-0.246711	-0.438322	-1.79426
118	50	10	20	8	6	0.8	0.6	0.2	0.05	0.1	0.208623	-0.38373	-1.5124	-2.72926
119	50	10	20	8	6	0.8	0.6	0.4	0.05	0	2.34375	-2.92536	-2.3587	-5.53459
120	50	10	20	8	6	0.8	0.6	0.4	0.05	0.1	1.40746	-5.37482	-0.892061	0.127389
121	50	10	20	8	12	-0.8	0.3	0.2	0.05	0	0.508906	1.38208	-0.0880282	-3.9548
122	50	10	20	8	12	-0.8	0.3	0.2	0.05	0.1	-1.98511	0.531263	0.517241	-5
123	50	10	20	8	12	-0.8	0.3	0.4	0.05	0	1.41207	0.991926	-1.85874	-6.12009
124	50	10	20	8	12	-0.8	0.3	0.4	0.05	0.1	-2.5894	0.861878	-0.924784	-4.15264
125	50	10	20	8	12	-0.8	0.6	0.2	0.05	0	-1.97279	0.176211	-1.01846	-1.30208
126	50	10	20	8	12	-0.8	0.6	0.2	0.05	0.1	0.769231	-0.283745	-1.2971	0
127	50	10	20	8	12	-0.8	0.6	0.4	0.05	0	2.70848	2.19421	4.3729	-1.89959
128	50	10	20	8	12	-0.8	0.6	0.4	0.05	0.1	2.48933	1.21978	2.5128	-8.52341
129	50	10	20	8	12	-0.4	0.3	0.2	0.05	0	-0.878294	0.0880282	-6.29699	-8.06846
130	50	10	20	8	12	-0.4	0.3	0.2	0.05	0.1	-1.00251	1.0682	-0.289575	-2.83775
131	50	10	20	8	12	-0.4	0.3	0.4	0.05	0	1.15237	1.6013	3.43284	2.22377
132	50	10	20	8	12	-0.4	0.3	0.4	0.05	0.1	-3.5409	-0.0875657	-3.81471	-6.10592
133	50	10	20	8	12	-0.4	0.6	0.2	0.05	0	0	-1.6436	2.19033	2.22382
134	50	10	20	8	12	-0.4	0.6	0.2	0.05	0.1	0.558269	0.408163	-2.43563	-4.53964
135	50	10	20	8	12	-0.4	0.6	0.4	0.05	0	1.90948	-2.84066	-3.1893	-5.93792
136	50	10	20	8	12	-0.4	0.6	0.4	0.05	0.1	-2.03943	-6.32184	2.24	-0.139762
137	50	10	20	8	12	0	0.3	0.2	0.05	0	3.94737	3.69357	3.05011	1.70689
138	50	10	20	8	12	0	0.3	0.2	0.05	0.1	0.893997	2.54273	0	-1.64204
139	50	10	20	8	12	0	0.3	0.4	0.05	0	2.5974	-1.12918	-3.45588	-3.96601
140	50	10	20	8	12	0	0.3	0.4	0.05	0.1	0.126743	0	-4.4191	-6.17886
141	50	10	20	8	12	0	0.6	0.2	0.05	0	3.14961	-2.69576	-2.36641	-2.30769
142	50	10	20	8	12	0	0.6	0.2	0.05	0.1	-3.48292	1.02669	-1.5544	-2.05362
143	50	10	20	8	12	0	0.6	0.4	0.05	0	1.55039	-5.52438	-0.615901	-1.75864
144	50	10	20	8	12	0	0.6	0.4	0.05	0.1	1.47887	0.995796	-1.36091	-1.3715
145	50	10	20	8	12	0.4	0.3	0.2	0.05	0	1.02302	-0.043956	1.63099	-0.660502
146	50	10	20	8	12	0.4	0.3	0.2	0.05	0.1	-1.49626	-0.324149	-1.14833	-2.6576
147	50	10	20	8	12	0.4	0.3	0.4	0.05	0	-2.34858	3.6213	1.09409	-0.942761
148	50	10	20	8	12	0.4	0.3	0.4	0.05	0.1	0.765306	-1.72265	4.51517	-1.24509
149	50	10	20	8	12	0.4	0.6	0.2	0.05	0	0.488145	0.220361	2.88973	0.21097
150	50	10	20	8	12	0.4	0.6	0.2	0.05	0.1	2.12615	1.19292	-0.637845	-1.51715
151	50	10	20	8	12	0.4	0.6	0.4	0.05	0	-3.48292	2.17036	-2.23377	-1.96906
152	50	10	20	8	12	0.4	0.6	0.4	0.05	0.1	2.34375	-0.153139	-0.673575	-3.96505
153	50	10	20	8	12	0.8	0.3	0.2	0.05	0	1.28205	-1.60104	-1.21845	-5.66038
154	50	10	20	8	12	0.8	0.3	0.2	0.05	0.1	0.381194	0.0406669	1.30321	-4.31655
155	50	10	20	8	12	0.8	0.3	0.4	0.05	0	0.636943	1.83764	3.66492	-2.16606
156	50	10	20	8	12	0.8	0.3	0.4	0.05	0.1	-2.82903	-1.27623	-3.94501	-2.51142
157	50	10	20	8	12	0.8	0.6	0.2	0.05	0	1.9816	-1.43043	0.51713	-0.78534
158	50	10	20	8	12	0.8	0.6	0.2	0.05	0.1	3.81844	3.10142	0.947568	-4.02299
159	50	10	20	8	12	0.8	0.6	0.4	0.05	0	2.27111	3.89179	3.82409	-2.56065
160	50	10	20	8	12	0.8	0.6	0.4	0.05	0.1	-4.56954	-3.79427	-4.46661	-4.15094
161	150	10	5	8	6	-0.8	0.3	0.2	0.05	0	-2.7897	2.59366	3.74833	0
162	150	10	5	8	6	-0.8	0.3	0.2	0.05	0.1	-0.657895	2.64954	-0.837321	-5.96154
163	150	10	5	8	6	-0.8	0.3	0.4	0.05	0	-0.875274	2.25854	0.396432	-2.23214
164	150	10	5	8	6	-0.8	0.3	0.4	0.05	0.1	2.25734	-1.50741	0.956938	-0.538358
165	150	10	5	8	6	-0.8	0.6	0.2	0.05	0	-5.05166	2.00573	-1.48976	-7.46634
166	150	10	5	8	6	-0.8	0.6	0.2	0.05	0.1	2.22497	-0.38956	1.98556	-4.80167
167	150	10	5	8	6	-0.8	0.6	0.4	0.05	0	-0.120773	0.349956	2.66864	0.167504
168	150	10	5	8	6	-0.8	0.6	0.4	0.05	0.1	4.02516	-0.976111	-2.43737	-6.87758
169	150	10	5	8	6	-0.4	0.3	0.2	0.05	0	-0.657895	-5.06667	0.282885	-4.8495
170	150	10	5	8	6	-0.4	0.3	0.2	0.05	0.1	-1.30719	1.22724	-1.2837	-4.18888
171	150	10	5	8	6	-0.4	0.3	0.4	0.05	0	1.56951	-0.949914	-4	-4.54545
172	150	10	5	8	6	-0.4	0.3	0.4	0.05	0.1	0.443459	4.02051	-3.81143	-3.9356
173	150	10	5	8	6	-0.4	0.6	0.2	0.05	0	-0.839329	-0.973574	-1.53531	-4.08526
174	150	10	5	8	6	-0.4	0.6	0.2	0.05	0.1	4.5512	-3.79985	3.58209	-3.31179
175	150	10	5	8	6	-0.4	0.6	0.4	0.05	0	-1.07656	-0.692641	-0.642055	1.16402
176	150	10	5	8	6	-0.4	0.6	0.4	0.05	0.1	-0.481348	1.66139	2.7668	1.39165
177	150	10	5	8	6	0	0.3	0.2	0.05	0	6.08899	-2.82075	-0.867052	-1.57109
178	150	10	5	8	6	0	0.3	0.2	0.05	0.1	1.79775	1.02726	-1.83968	-5.01393
179	150	10	5	8	6	0	0.3	0.4	0.05	0	-3.41151	1.86501	0	0.44405
180	150	10	5	8	6	0	0.3	0.4	0.05	0.1	4.37788	3.07487	1.76018	0.589722
181	150	10	5	8	6	0	0.6	0.2	0.05	0	0.242424	-3.78378	-1.59067	-2.52238
182	150	10	5	8	6	0	0.6	0.2	0.05	0.1	-0.241255	-0.428349	-3.90105	-7.05631
183	150	10	5	8	6	0	0.6	0.4	0.05	0	3.63409	-0.864304	-1.00334	-1.36861
184	150	10	5	8	6	0	0.6	0.4	0.05	0.1	4.5512	0.547731	3.22048	1.96604
185	150	10	5	8	6	0.4	0.3	0.2	0.05	0	0.890869	0.37594	-3.14208	-4.45004
186	150	10	5	8	6	0.4	0.3	0.2	0.05	0.1	1.11607	-0.968242	-0.259403	-3.45357
187	150	10	5	8	6	0.4	0.3	0.4	0.05	0	-0.657895	-0.807149	1.78571	1.30653
188	150	10	5	8	6	0.4	0.3	0.4	0.05	0.1	-1.30719	1.34069	-0.724638	-3.50404
189	150	10	5	8	6	0.4	0.6	0.2	0.05	0	-0.600962	1.81125	-0.722394	-3.57143
190	150	10	5	8	6	0.4	0.6	0.2	0.05	0.1	0.121065	-0.35074	-2.71028	-6.70304
191	150	10	5	8	6	0.4	0.6	0.4	0.05	0	-0.839329	-2.10526	1.47541	-0.312826
192	150	10	5	8	6	0.4	0.6	0.4	0.05	0.1	2.22497	0.652742	3.58566	2.1021
193	150	10	5	8	6	0.8	0.3	0.2	0.05	0	-0.875274	-2.1978	1.83968	-4.21053
194	150	10	5	8	6	0.8	0.3	0.2	0.05	0.1	-1.73536	1.54885	-2.9274	-4.86381
195	150	10	5	8	6	0.8	0.3	0.4	0.05	0	-0.220264	-3.17952	-3.43184	-3.66569
196	150	10	5	8	6	0.8	0.3	0.4	0.05	0.1	3.42466	-0.103654	2.72639	-3.65059
197	150	10	5	8	6	0.8	0.6	0.2	0.05	0	-1.31265	3.18841	-1.76416	-4.66583
198	150	10	5	8	6	0.8	0.6	0.2	0.05	0.1	0.976801	-3.43656	0.088574	-3.08183
199	150	10	5	8	6	0.8	0.6	0.4	0.05	0	0.242424	-1.29088	-0.431344	-3.39257
200	150	10	5	8	6	0.8	0.6	0.4	0.05	0.1	-1.78147	1.02201	-2.10598	-9.85353
201	150	10	5	8	12	-0.8	0.3	0.2	0.05	0	-1.73536	-6.87104	-4.24403	-4.53258
202	150	10	5	8	12	-0.8	0.3	0.2	0.05	0.1	2.72109	-1.81336	2.7451	-3.18544
203	150	10	5	8	12	-0.8	0.3	0.4	0.05	0	1.56951	-2.96135	-2.2	-4.36187
204	150	10	5	8	12	-0.8	0.3	0.4	0.05	0.1	-1.94805	-2.0066	-0.965251	-1.8705
205	150	10	5	8	12	-0.8	0.6	0.2	0.05	0	-2.13018	-1.45414	-0.60423	-5.68356
206	150	10	5	8	12	-0.8	0.6	0.2	0.05	0.1	1.34804	-1.33333	-2.00913	-6.75355
207	150	10	5	8	12	-0.8	0.6	0.4	0.05	0	3.76412	0.940337	0.828937	-0.925926
208	150	10	5	8	12	-0.8	0.6	0.4	0.05	0.1	-1.66468	5.411	4.00593	-2.20126
209	150	10	5	8	12	-0.4	0.3	0.2	0.05	0	-3.82166	-2.11111	-3.83481	-2.66667
210	150	10	5	8	12	-0.4	0.3	0.2	0.05	0.1	2.25734	1.41617	-0.138313	-1.77515
211	150	10	5	8	12	-0.4	0.3	0.4	0.05	0	0.443459	-0.47954	-0.4561	0.315789
212	150	10	5	8	12	-0.4	0.3	0.4	0.05	0.1	-2.15983	-2.11422	-1.17396	0
213	150	10	5	8	12	-0.4	0.6	0.2	0.05	0	2.09877	2.92056	0.226757	-3.86905
214	150	10	5	8	12	-0.4	0.6	0.2	0.05	0.1	-2.70588	-0.626679	5.61555	2.22222
215	150	10	5	8	12	-0.4	0.6	0.4	0.05	0	2.98879	2.90909	0.936968	-2.69107
216	150	10	5	8	12	-0.4	0.6	0.4	0.05	0.1	1.34804	-2.11422	1.28928	2.52101
217	150	10	5	8	12	0	0.3	0.2	0.05	0	2.25734	-1.06682	-1.25984	-2.88625
218	150	10	5	8	12	0	0.3	0.2	0.05	0.1	5.10441	0.817439	-0.710227	-2.29709
219	150	10	5	8	12	0	0.3	0.4	0.05	0	2.72109	0.711744	0.481348	1.02996
220	150	10	5	8	12	0	0.3	0.4	0.05	0.1	1.79775	3.36329	0.791855	-1.45673
221	150	10	5	8	12	0	0.6	0.2	0.05	0	4.15617	-0.620417	0.474496	-0.726612
222	150	10	5	8	12	0	0.6	0.2	0.05	0.1	-1.43027	-1.63934	-1.5625	-3.55731
223	150	10	5	8	12	0	0.6	0.4	0.05	0	-1.54762	0	-4.07816	-4.18216
224	150	10	5	8	12	0	0.6	0.4	0.05	0.1	-2.93427	0.620943	-5.04732	-5.66524
225	150	10	5	8	12	0.4	0.3	0.2	0.05	0	-0.657895	0.800915	1.08527	0.988142
226	150	10	5	8	12	0.4	0.3	0.2	0.05	0.1	2.72109	-2.28873	2.12164	-2.35294
227	150	10	5	8	12	0.4	0.3	0.4	0.05	0	3.42466	0.809585	1.15875	0.421496
228	150	10	5	8	12	0.4	0.3	0.4	0.05	0.1	5.10441	0.224909	5.82857	2.18688
229	150	10	5	8	12	0.4	0.6	0.2	0.05	0	0.364078	0.685714	-0.56243	-0.717213
230	150	10	5	8	12	0.4	0.6	0.2	0.05	0.1	-1.19474	-0.44843	-1.80723	-5.64103
231	150	10	5	8	12	0.4	0.6	0.4	0.05	0	-1.07656	-0.384	-2.14699	-2.27027
232	150	10	5	8	12	0.4	0.6	0.4	0.05	0.1	2.60546	-0.251819	2.02922	-0.204499
233	150	10	5	8	12	0.8	0.3	0.2	0.05	0	-0.875274	0.113636	-0.687758	-1.74927
234	150	10	5	8	12	0.8	0.3	0.2	0.05	0.1	5.84112	-0.0450248	6.07287	-2.85388
235	150	10	5	8	12	0.8	0.3	0.4	0.05	0	-1.0917	-1.33122	1.76899	0.680272
236	150	10	5	8	12	0.8	0.3	0.4	0.05	0.1	2.02703	3.42327	2.39521	-0.437956
237	150	10	5	8	12	0.8	0.6	0.2	0.05	0	1.10024	-0.451977	1.02354	-2.38474
238	150	10	5	8	12	0.8	0.6	0.2	0.05	0.1	3.24594	3.25581	-0.27881	-6.30952
239	150	10	5	8	12	0.8	0.6	0.4	0.05	0	-1.54762	2.77319	1.90404	-1.65441
240	150	10	5	8	12	0.8	0.6	0.4	0.05	0.1	1.22399	-5.36236	-1.95804	-1.89274
241	150	10	20	8	6	-0.8	0.3	0.2	0.05	0	1.56951	-2.24877	-2.05882	-4.02194
242	150	10	20	8	6	-0.8	0.3	0.2	0.05	0.1	3.18907	1.70765	2.24888	-1.21951
243	150	10	20	8	6	-0.8	0.3	0.4	0.05	0	-0.220264	3.85233	0.657895	-3.01205
244	150	10	20	8	6	-0.8	0.3	0.4	0.05	0.1	0.890869	4.1505	2.53583	-1.17647
245	150	10	20	8	6	-0.8	0.6	0.2	0.05	0	3.11721	0	-0.436681	-2.48447
246	150	10	20	8	6	-0.8	0.6	0.2	0.05	0.1	-1.19474	4.85915	-0.320513	-3.40265
247	150	10	20	8	6	-0.8	0.6	0.4	0.05	0	1.34804	-0.192827	-0.316957	-3.36323
248	150	10	20	8	6	-0.8	0.6	0.4	0.05	0.1	0.976801	-0.371058	1.35243	0.445434
249	150	10	20	8	6	-0.4	0.3	0.2	0.05	0	1.11607	0.870196	-1.34228	-1.64654
250	150	10	20	8	6	-0.4	0.3	0.2	0.05	0.1	6.08899	2.33677	-3.34395	-3.81837
251	150	10	20	8	6	-0.4	0.3	0.4	0.05	0	-2.99786	-1.63436	0.124224	0.58548
252	150	10	20	8	6	-0.4	0.3	0.4	0.05	0.1	2.02703	0.826136	-1.3253	-1.90157
253	150	10	20	8	6	-0.4	0.6	0.2	0.05	0	3.76412	-2.93091	2.30474	3.03398
254	150	10	20	8	6	-0.4	0.6	0.2	0.05	0.1	-2.59128	-0.401338	-3.85514	-4.43243
255	150	10	20	8	6	-0.4	0.6	0.4	0.05	0	7.4026	3.31337	-0.545455	0.742574
256	150	10	20	8	6	-0.4	0.6	0.4	0.05	0.1	5.35032	-0.885936	-1.15556	-4.14747
257	150	10	20	8	6	0	0.3	0.2	0.05	0	0.666667	5.21936	-2.26876	-2.66413
258	150	10	20	8	6	0	0.3	0.2	0.05	0.1	-1.30719	1.36147	2.83688	2.12355
259	150	10	20	8	6	0	0.3	0.4	0.05	0	0.443459	0.0386548	-0.906736	-1.3986
260	150	10	20	8	6	0	0.3	0.4	0.05	0.1	4.13793	-1.75631	1.56454	0.0996016
261	150	10	20	8	6	0	0.6	0.2	0.05	0	0.976801	-1.48725	2.43243	0.720906
262	150	10	20	8	6	0	0.6	0.2	0.05	0.1	-0.241255	0.336927	0.642674	0.597015
263	150	10	20	8	6	0	0.6	0.4	0.05	0	1.47239	-0.690714	0.780488	0
264	150	10	20	8	6	0	0.6	0.4	0.05	0.1	-1.78147	1.0158	-1.58879	-0.927835
265	150	10	20	8	6	0.4	0.3	0.2	0.05	0	1.11607	-1.13717	1.7301	3.22581
266	150	10	20	8	6	0.4	0.3	0.2	0.05	0.1	-0.220264	2.97372	-1.77994	-1.68776
267	150	10	20	8	6	0.4	0.3	0.4	0.05	0	-3.82166	-2.70677	-1.46699	-0.463499
268	150	10	20	8	6	0.4	0.3	0.4	0.05	0.1	2.25734	4.27184	1.36139	-0.340909
269	150	10	20	8	6	0.4	0.6	0.2	0.05	0	-0.120773	4.03889	-1.96319	-2.63761
270	150	10	20	8	6	0.4	0.6	0.2	0.05	0.1	3.63409	-1.65125	-0.483676	-1.22905
271	150	10	20	8	6	0.4	0.6	0.4	0.05	0	0.121065	-1.52207	-0.364299	-0.852619
272	150	10	20	8	6	0.4	0.6	0.4	0.05	0.1	-2.70588	0.0372578	2.11203	1.33983
273	150	10	20	8	6	0.8	0.3	0.2	0.05	0	0.666667	1.83016	0.60423	-2.05224
274	150	10	20	8	6	0.8	0.3	0.2	0.05	0.1	1.11607	3.1878	1.03704	-3.73514
275	150	10	20	8	6	0.8	0.3	0.4	0.05	0	-1.52174	0.857366	-1.07759	-3.59281
276	150	10	20	8	6	0.8	0.3	0.4	0.05	0.1	2.48869	-1.50404	2.31023	0
277	150	10	20	8	6	0.8	0.6	0.2	0.05	0	4.68354	0.65123	1.55902	-4.26829
278	150	10	20	8	6	0.8	0.6	0.2	0.05	0.1	-4.28241	-0.0671141	1.08342	0.590551
279	150	10	20	8	6	0.8	0.6	0.4	0.05	0	-0.120773	-0.690714	-0.710339	-1.14679
280	150	10	20	8	6	0.8	0.6	0.4	0.05	0.1	-2.36128	-2.04305	-3.92157	-0.660793
281	150	10	20	8	12	-0.8	0.3	0.2	0.05	0	0.221239	1.79547	0.462963	-4.5098
282	150	10	20	8	12	-0.8	0.3	0.2	0.05	0.1	2.25734	4.05605	2.1374	-2.1978
283	150	10	20	8	12	-0.8	0.3	0.4	0.05	0	0.443459	-3.42308	-0.21978	-3.51967
284	150	10	20	8	12	-0.8	0.3	0.4	0.05	0.1	3.66133	0.57648	0.545852	-4.11765
285	150	10	20	8	12	-0.8	0.6	0.2	0.05	0	1.59705	-2.02855	0.79096	-3.76106
286	150	10	20	8	12	-0.8	0.6	0.2	0.05	0.1	0.608273	0.070922	-0.865801	-5.14851
287	150	10	20	8	12	-0.8	0.6	0.4	0.05	0	0.121065	-3.97706	-1.42405	-2.35294
288	150	10	20	8	12	-0.8	0.6	0.4	0.05	0.1	1.10024	0.847784	-0.236967	-1.57658
289	150	10	20	8	12	-0.4	0.3	0.2	0.05	0	0	2.83912	2.8777	1.52941
290	150	10	20	8	12	-0.4	0.3	0.2	0.05	0.1	2.02703	-2.6225	-0.504202	0.333333
291	150	10	20	8	12	-0.4	0.3	0.4	0.05	0	0.890869	-2.97527	2.58065	4.97512
292	150	10	20	8	12	-0.4	0.3	0.4	0.05	0.1	-2.58065	-0.304762	0.496278	0.232019
293	150	10	20	8	12	-0.4	0.6	0.2	0.05	0	-2.70588	0	0.258398	-0.849515
294	150	10	20	8	12	-0.4	0.6	0.2	0.05	0.1	4.5512	-2.68966	-0.985222	-2.50569
295	150	10	20	8	12	-0.4	0.6	0.4	0.05	0	-3.16159	-1.25836	-2.79279	-1.47965
296	150	10	20	8	12	-0.4	0.6	0.4	0.05	0.1	1.59705	-0.076365	1.19705	-0.121951
297	150	10	20	8	12	0	0.3	0.2	0.05	0	2.25734	1.08527	-0.912409	-1.49105
298	150	10	20	8	12	0	0.3	0.2	0.05	0.1	0.666667	5.21999	-1.91304	-2.27704
299	150	10	20	8	12	0	0.3	0.4	0.05	0	1.11607	-0.238379	-2.08062	-1.41988
300	150	10	20	8	12	0	0.3	0.4	0.05	0.1	0.443459	-1.76426	0.391645	-0.301205
301	150	10	20	8	12	0	0.6	0.2	0.05	0	-2.36128	-2.24888	-0.272109	-0.941423
302	150	10	20	8	12	0	0.6	0.2	0.05	0.1	1.59705	-0.493653	3.95095	4.56476
303	150	10	20	8	12	0	0.6	0.4	0.05	0	0.242424	0.480192	0.295567	0.21575
304	150	10	20	8	12	0	0.6	0.4	0.05	0.1	1.84729	1.67055	-1.23574	-1.65803
305	150	10	20	8	12	0.4	0.3	0.2	0.05	0	-2.58065	0.850735	-2.38908	-3.57542
306	150	10	20	8	12	0.4	0.3	0.2	0.05	0.1	-0.875274	0	-3.10966	-1.31148
307	150	10	20	8	12	0.4	0.3	0.4	0.05	0	-0.875274	-2.97527	-1.24224	-1.40187
308	150	10	20	8	12	0.4	0.3	0.4	0.05	0.1	3.18907	-1.0586	0.621118	-0.460829
309	150	10	20	8	12	0.4	0.6	0.2	0.05	0	-0.481348	2.35479	1.97109	2.89673
310	150	10	20	8	12	0.4	0.6	0.2	0.05	0.1	1.72202	-3.02405	2.94494	2.02622
311	150	10	20	8	12	0.4	0.6	0.4	0.05	0	1.59705	-0.672468	1.21951	0.503145
312	150	10	20	8	12	0.4	0.6	0.4	0.05	0.1	-1.66468	4.84776	-0.722674	-0.967352
313	150	10	20	8	12	0.8	0.3	0.2	0.05	0	-3.82166	-4.39883	-4.9635	-2.20884
314	150	10	20	8	12	0.8	0.3	0.2	0.05	0.1	-2.15983	-2.08189	-1.90616	-4.64286
315	150	10	20	8	12	0.8	0.3	0.4	0.05	0	-1.0917	1.41357	4.00916	2.64317
316	150	10	20	8	12	0.8	0.3	0.4	0.05	0.1	-0.875274	-2.8582	-1.49733	-1.21212
317	150	10	20	8	12	0.8	0.6	0.2	0.05	0	-2.13018	1.24224	-2.19298	-4.3956
318	150	10	20	8	12	0.8	0.6	0.2	0.05	0.1	-0.720288	1.65706	-0.542888	-4.96032
319	150	10	20	8	12	0.8	0.6	0.4	0.05	0	-0.241255	1.16841	0.972447	1.71569
320	150	10	20	8	12	0.8	0.6	0.4	0.05	0.1	2.22497	1.35554	-0.551181	-4.79303
						In this row are the average absolute errors (%) :					1.94339	1.90756	1.80766	3.16685
						In this row is the maximum absolute error:					7.4026	7.13638	8.3266	13.9614
											Below are the absolute values of the above columns, step in summarizing results.
											3.89294	1.27822	1.12275	3.5533
											0.126743	1.26274	0.754976	6.89223
											3.94737	3.0756	4.31187	3.53238
											4.35835	0.104275	4.31842	5.77908
											0.0693481	2.64052	1.54832	0.304414
											0	2.4513	1.38889	5.78457
											4.75876	2.7084	2.85599	7.45342
											1.16598	1.3269	0.119522	0.505476
											1.37328	0.87836	0.402576	6.41509
											3.42298	1.06548	3.63496	7.73759
											1.93548	3.33548	1.60792	4.19619
											4.08432	3.50373	3.27363	1.78291
											1.33615	0.294511	2.88344	2.079
											0.698812	1.75799	0.220751	9.54033
											2.27111	1.23186	2.57336	5.54926
											0.276817	0.583745	3.7037	0.503637
											2.19922	0.0804937	0.251256	5.49308
											1.6731	0.977561	0.382263	7.53984
											3.77588	0.401674	1.41935	4.50145
											2.19922	5.69745	4.33657	0.192493
											3.81844	2.58953	0.553165	8.49759
											3.00214	1.93619	1.94878	13.9614
											0.483425	1.09538	1.43198	3.82653
											0.839748	3.21187	1.17914	3.63196
											0.126743	0.188324	1.8254	7.59199
											2.22772	1.02154	8.3266	4.98051
											1.86335	0.95757	1.66134	3.98689
											0	0.433418	0.29994	5.9739
											3.52011	3.09654	4.33542	8.72093
											1.43639	1.01995	0.383982	9.96979
											3.00214	1.05558	2.96763	5.44218
											3.89329	1.86916	0.398406	7.39583
											0.126422	1.71549	1.53061	1.92308
											1.86335	0.564079	1.56569	4.85556
											1.37328	0.569992	1.67038	2.46599
											1.49626	5.82677	0.822368	0.770416
											0.1386	3.12175	0.700054	0.0759301
											1.03022	4.91996	0.101574	6.92204
											0.981079	3.06996	1.08832	3.33642
											3.22364	3.38462	1.79758	6.12083
											0.503778	0.886991	0.639488	7.11462
											3.94737	0.997698	1.85874	3.92157
											0.503778	1.02097	1.10209	4.79705
											2.19922	3.06799	4.80657	2.46103
											2.92857	6.65653	3.74511	9.84848
											3.52011	0.0774593	2.46575	0.292184
											5.95588	1.54153	4.10531	3.01455
											3.00214	3.82235	0.972053	4.57344
											2.33161	2.91555	4.02562	1.76503
											2.73082	0.0775795	0.788644	5.93968
											3.77588	2.49198	0.594452	0.953516
											3.94737	2.55776	1.89155	2.60728
											3.09348	4.33022	3.07982	7.09181
											3.66906	0.0775795	0.471143	5.72968
											0.488145	2.51392	1.99241	2.1118
											2.43737	1.93538	0.458505	1.21951
											4.00972	1.72242	5.85702	8.02213
											2.34858	2.56798	3.48377	7.36886
											0.503778	0	1.60391	1.15607
											1.80412	2.69332	3.87701	1.47348
											0.1386	7.13638	4.70968	6.38193
											1.23372	1.67683	0.782661	3.79919
											0.1386	0.183857	1.30326	2.81081
											2.48933	2.67636	1.45472	3.0349
											2.33161	2.88107	2.06463	2.0352
											1.6731	2.03006	0.399042	7.56954
											2.46914	2.2218	1.80481	0.657501
											2.82903	3.43381	1.16208	5.08205
											2.70848	0.425114	0.772201	4.41176
											0.0694444	1.28239	0.648968	8.02676
											4.64779	1.71977	2.59312	3.1346
											1.43639	3.64341	1.01429	1.25
											0.253807	7.0781	0.158604	6.59777
											0.381194	1.85138	2.01042	0.201748
											2.46914	3.86455	0.350672	3.46118
											1.74129	3.02699	5.34674	6.45161
											1.09815	5.0402	3.0951	3.77358
											2.19858	3.87481	1.37131	1.62842
											1.16598	1.6286	0.344086	5.85267
											2.70088	1.75466	3.16832	0.822669
											1.00251	0.287711	1.35939	7.56811
											1.28205	3.27869	0	3.88727
											0.893997	0.736607	0.250627	7.26872
											1.54242	3.64198	1.81708	6.18997
											0.414651	2.53593	1.46777	5.63218
											0.981079	1.14242	2.97974	7.47664
											1.33615	0.781599	0.827206	1.21294
											0.1386	1.12287	3.58974	3.69393
											3.67454	4.03087	0	5.90361
											1.28205	0.698216	1.82868	3.38882
											1.37328	1.41983	0.86145	1.25247
											2.73082	3.65206	0.35137	3.34807
											3.07582	2.53114	0.286328	3.26584
											1.40746	3.24264	0.139082	1.72194
											3.54752	3.36693	0.898995	1.93504
											2.12615	1.90616	0	0.068918
											0.765306	2.53593	0.306122	1.0538
											0.878294	1.74111	0.0990099	1.91388
											1.02302	1.54887	1.03935	2.27144
											1.41207	2.33577	2.87879	0.689259
											2.27111	4.71328	2.86765	2.62707
											2.12615	0.802446	3.32626	4.23453
											0.1386	2.45176	1.31435	2.66272
											1.83746	1.38558	4.26136	2.57195
											0.37831	0.0412031	1.91205	2.61845
											5.16206	2.47934	0.470367	0.184275
											1.12641	3.84261	1.22478	1.31752
											3.06748	1.78222	1.20482	0.130548
											0.0694444	1.14099	4.73684	3.20557
											3.29749	0.464396	3.75723	1.98544
											2.10598	3.65073	0.365535	1.45833
											3.28859	2.42782	2.37592	1.75439
											0.126743	2.27656	0.259067	2.8632
											4.474	0.0769823	1.97857	4.90385
											1.37328	3.98618	0.373599	6.02679
											0.508906	0.762873	0.123229	6.78685
											2.43737	0.246711	0.438322	1.79426
											0.208623	0.38373	1.5124	2.72926
											2.34375	2.92536	2.3587	5.53459
											1.40746	5.37482	0.892061	0.127389
											0.508906	1.38208	0.0880282	3.9548
											1.98511	0.531263	0.517241	5
											1.41207	0.991926	1.85874	6.12009
											2.5894	0.861878	0.924784	4.15264
											1.97279	0.176211	1.01846	1.30208
											0.769231	0.283745	1.2971	0
											2.70848	2.19421	4.3729	1.89959
											2.48933	1.21978	2.5128	8.52341
											0.878294	0.0880282	6.29699	8.06846
											1.00251	1.0682	0.289575	2.83775
											1.15237	1.6013	3.43284	2.22377
											3.5409	0.0875657	3.81471	6.10592
											0	1.6436	2.19033	2.22382
											0.558269	0.408163	2.43563	4.53964
											1.90948	2.84066	3.1893	5.93792
											2.03943	6.32184	2.24	0.139762
											3.94737	3.69357	3.05011	1.70689
											0.893997	2.54273	0	1.64204
											2.5974	1.12918	3.45588	3.96601
											0.126743	0	4.4191	6.17886
											3.14961	2.69576	2.36641	2.30769
											3.48292	1.02669	1.5544	2.05362
											1.55039	5.52438	0.615901	1.75864
											1.47887	0.995796	1.36091	1.3715
											1.02302	0.043956	1.63099	0.660502
											1.49626	0.324149	1.14833	2.6576
											2.34858	3.6213	1.09409	0.942761
											0.765306	1.72265	4.51517	1.24509
											0.488145	0.220361	2.88973	0.21097
											2.12615	1.19292	0.637845	1.51715
											3.48292	2.17036	2.23377	1.96906
											2.34375	0.153139	0.673575	3.96505
											1.28205	1.60104	1.21845	5.66038
											0.381194	0.0406669	1.30321	4.31655
											0.636943	1.83764	3.66492	2.16606
											2.82903	1.27623	3.94501	2.51142
											1.9816	1.43043	0.51713	0.78534
											3.81844	3.10142	0.947568	4.02299
											2.27111	3.89179	3.82409	2.56065
											4.56954	3.79427	4.46661	4.15094
											2.7897	2.59366	3.74833	0
											0.657895	2.64954	0.837321	5.96154
											0.875274	2.25854	0.396432	2.23214
											2.25734	1.50741	0.956938	0.538358
											5.05166	2.00573	1.48976	7.46634
											2.22497	0.38956	1.98556	4.80167
											0.120773	0.349956	2.66864	0.167504
											4.02516	0.976111	2.43737	6.87758
											0.657895	5.06667	0.282885	4.8495
											1.30719	1.22724	1.2837	4.18888
											1.56951	0.949914	4	4.54545
											0.443459	4.02051	3.81143	3.9356
											0.839329	0.973574	1.53531	4.08526
											4.5512	3.79985	3.58209	3.31179
											1.07656	0.692641	0.642055	1.16402
											0.481348	1.66139	2.7668	1.39165
											6.08899	2.82075	0.867052	1.57109
											1.79775	1.02726	1.83968	5.01393
											3.41151	1.86501	0	0.44405
											4.37788	3.07487	1.76018	0.589722
											0.242424	3.78378	1.59067	2.52238
											0.241255	0.428349	3.90105	7.05631
											3.63409	0.864304	1.00334	1.36861
											4.5512	0.547731	3.22048	1.96604
											0.890869	0.37594	3.14208	4.45004
											1.11607	0.968242	0.259403	3.45357
											0.657895	0.807149	1.78571	1.30653
											1.30719	1.34069	0.724638	3.50404
											0.600962	1.81125	0.722394	3.57143
											0.121065	0.35074	2.71028	6.70304
											0.839329	2.10526	1.47541	0.312826
											2.22497	0.652742	3.58566	2.1021
											0.875274	2.1978	1.83968	4.21053
											1.73536	1.54885	2.9274	4.86381
											0.220264	3.17952	3.43184	3.66569
											3.42466	0.103654	2.72639	3.65059
											1.31265	3.18841	1.76416	4.66583
											0.976801	3.43656	0.088574	3.08183
											0.242424	1.29088	0.431344	3.39257
											1.78147	1.02201	2.10598	9.85353
											1.73536	6.87104	4.24403	4.53258
											2.72109	1.81336	2.7451	3.18544
											1.56951	2.96135	2.2	4.36187
											1.94805	2.0066	0.965251	1.8705
											2.13018	1.45414	0.60423	5.68356
											1.34804	1.33333	2.00913	6.75355
											3.76412	0.940337	0.828937	0.925926
											1.66468	5.411	4.00593	2.20126
											3.82166	2.11111	3.83481	2.66667
											2.25734	1.41617	0.138313	1.77515
											0.443459	0.47954	0.4561	0.315789
											2.15983	2.11422	1.17396	0
											2.09877	2.92056	0.226757	3.86905
											2.70588	0.626679	5.61555	2.22222
											2.98879	2.90909	0.936968	2.69107
											1.34804	2.11422	1.28928	2.52101
											2.25734	1.06682	1.25984	2.88625
											5.10441	0.817439	0.710227	2.29709
											2.72109	0.711744	0.481348	1.02996
											1.79775	3.36329	0.791855	1.45673
											4.15617	0.620417	0.474496	0.726612
											1.43027	1.63934	1.5625	3.55731
											1.54762	0	4.07816	4.18216
											2.93427	0.620943	5.04732	5.66524
											0.657895	0.800915	1.08527	0.988142
											2.72109	2.28873	2.12164	2.35294
											3.42466	0.809585	1.15875	0.421496
											5.10441	0.224909	5.82857	2.18688
											0.364078	0.685714	0.56243	0.717213
											1.19474	0.44843	1.80723	5.64103
											1.07656	0.384	2.14699	2.27027
											2.60546	0.251819	2.02922	0.204499
											0.875274	0.113636	0.687758	1.74927
											5.84112	0.0450248	6.07287	2.85388
											1.0917	1.33122	1.76899	0.680272
											2.02703	3.42327	2.39521	0.437956
											1.10024	0.451977	1.02354	2.38474
											3.24594	3.25581	0.27881	6.30952
											1.54762	2.77319	1.90404	1.65441
											1.22399	5.36236	1.95804	1.89274
											1.56951	2.24877	2.05882	4.02194
											3.18907	1.70765	2.24888	1.21951
											0.220264	3.85233	0.657895	3.01205
											0.890869	4.1505	2.53583	1.17647
											3.11721	0	0.436681	2.48447
											1.19474	4.85915	0.320513	3.40265
											1.34804	0.192827	0.316957	3.36323
											0.976801	0.371058	1.35243	0.445434
											1.11607	0.870196	1.34228	1.64654
											6.08899	2.33677	3.34395	3.81837
											2.99786	1.63436	0.124224	0.58548
											2.02703	0.826136	1.3253	1.90157
											3.76412	2.93091	2.30474	3.03398
											2.59128	0.401338	3.85514	4.43243
											7.4026	3.31337	0.545455	0.742574
											5.35032	0.885936	1.15556	4.14747
											0.666667	5.21936	2.26876	2.66413
											1.30719	1.36147	2.83688	2.12355
											0.443459	0.0386548	0.906736	1.3986
											4.13793	1.75631	1.56454	0.0996016
											0.976801	1.48725	2.43243	0.720906
											0.241255	0.336927	0.642674	0.597015
											1.47239	0.690714	0.780488	0
											1.78147	1.0158	1.58879	0.927835
											1.11607	1.13717	1.7301	3.22581
											0.220264	2.97372	1.77994	1.68776
											3.82166	2.70677	1.46699	0.463499
											2.25734	4.27184	1.36139	0.340909
											0.120773	4.03889	1.96319	2.63761
											3.63409	1.65125	0.483676	1.22905
											0.121065	1.52207	0.364299	0.852619
											2.70588	0.0372578	2.11203	1.33983
											0.666667	1.83016	0.60423	2.05224
											1.11607	3.1878	1.03704	3.73514
											1.52174	0.857366	1.07759	3.59281
											2.48869	1.50404	2.31023	0
											4.68354	0.65123	1.55902	4.26829
											4.28241	0.0671141	1.08342	0.590551
											0.120773	0.690714	0.710339	1.14679
											2.36128	2.04305	3.92157	0.660793
											0.221239	1.79547	0.462963	4.5098
											2.25734	4.05605	2.1374	2.1978
											0.443459	3.42308	0.21978	3.51967
											3.66133	0.57648	0.545852	4.11765
											1.59705	2.02855	0.79096	3.76106
											0.608273	0.070922	0.865801	5.14851
											0.121065	3.97706	1.42405	2.35294
											1.10024	0.847784	0.236967	1.57658
											0	2.83912	2.8777	1.52941
											2.02703	2.6225	0.504202	0.333333
											0.890869	2.97527	2.58065	4.97512
											2.58065	0.304762	0.496278	0.232019
											2.70588	0	0.258398	0.849515
											4.5512	2.68966	0.985222	2.50569
											3.16159	1.25836	2.79279	1.47965
											1.59705	0.076365	1.19705	0.121951
											2.25734	1.08527	0.912409	1.49105
											0.666667	5.21999	1.91304	2.27704
											1.11607	0.238379	2.08062	1.41988
											0.443459	1.76426	0.391645	0.301205
											2.36128	2.24888	0.272109	0.941423
											1.59705	0.493653	3.95095	4.56476
											0.242424	0.480192	0.295567	0.21575
											1.84729	1.67055	1.23574	1.65803
											2.58065	0.850735	2.38908	3.57542
											0.875274	0	3.10966	1.31148
											0.875274	2.97527	1.24224	1.40187
											3.18907	1.0586	0.621118	0.460829
											0.481348	2.35479	1.97109	2.89673
											1.72202	3.02405	2.94494	2.02622
											1.59705	0.672468	1.21951	0.503145
											1.66468	4.84776	0.722674	0.967352
											3.82166	4.39883	4.9635	2.20884
											2.15983	2.08189	1.90616	4.64286
											1.0917	1.41357	4.00916	2.64317
											0.875274	2.8582	1.49733	1.21212
											2.13018	1.24224	2.19298	4.3956
											0.720288	1.65706	0.542888	4.96032
											0.241255	1.16841	0.972447	1.71569
											2.22497	1.35554	0.551181	4.79303
